# Supplementary material for: Structural variant evolution after telomere crisis
Source: Nat Commun. 2021 Apr 7;12:2093. doi: 10.1038/s41467-021-21933-7 (PMC8027843; doi:10.1038/s41467-021-21933-7)
Supplement: Supplementary file 3 — Source Data [file 41467_2021_21933_MOESM3_ESM.xlsx]

## Sheet: Figure 2B
Figure 2B
qPCR of TERT mRNA expression in RPE1, HCT116, U2OS and MRC5/Rbsh/p21sh/iCRISPRa-TERT cells with and without doxycycline treatment. Values are normalized to b-actin mRNA. Data from at least two biological replicates; error bars show means ±SDs, P value from student’s t-test; *** p<0.001
TERT	TERT+	HCT-116	U2OS	RPE-hTERT
1	20.6013	43.784	0.317318	62.5238
1	22.7585	47.3732	0.423177	57.8669
1	18.3664
1	17.7449
1	15.3057
1	16.6987

## Sheet: Figure 2F
Figure 2F
Quantification of band intensity in Figure 2E, with background signal subtracted. Data from two independent biological experiments is shown (see also Supplementary Figure 2D). Data analyzed with 2-way ANOVA with multiple comparisons; *, p<0.05; **, p<0.01; ***, p<0.001
DAY 70	TERT		TERT+			DAY 150	TERT		TERT+
<0.5	1	0	1	0		<0.5	0	0	1	0
1<>0.5	3	0	7	0		1<>0.5	1	0	3	1
1.5<>1	4	0	8	0		1.5<>1	9	9	19	18
2<>1.5	13	13	9	9		2<>1.5	12	26	31	37
3<>2	32	30	26	25		3<>2	10	16	27	27
4<>3	18	14	17	21		4<>3	9	12	9	10
5<>4	10	7	13	9		5<>4	18	17	6	5
6<>5	8	8	6	9		6<>5	25	15	2	3
8<>6	8	17	8	16		8<>6	13	5	1	0
10><8	3	11	5	11		10><8	4	2	0	0

## Sheet: Figure S2C
Supplementary Figure 2C
qPCR for TTN control gene, activated with a combination of four sgRNAs in MRC5/Rbsh/p21sh iCRISPRa cells (with or without dox, 96 hrs). HCT116, RPE1-hTERT and U2OS cells are included as negative controls. Data are from at least two independent biological replicates.
TTN	TTN+	HCT-116	U2OS	RPE-hTERT
1	13.5042	5.9862e-05	0.00037887	0.00733324
1	14.1265	0.00193025	0.00114959	0.00715913
1	16.9201
1	14.7196
1	20.7782
1	19.8812

## Sheet: Figure 3B
Figure 3B
Quantification of percentage of metaphase spreads with at least one fusion after the indicated days of continuous culture for MRC5/Rbsh/p21sh/iCRISPRa-TERT cells with and without doxycycline.
DAY (+/- dox)	80	80+	95	95+	110	110+	125	125+
	17	25	35	25	36	7	39	24
	33	29	39	42	42	28	48	27

## Sheet: Figure 3D
Figure 3D
Quantification of the number of telomere fusion products per haploid genome using the assay shown in panel 2C. Reactions from two independent biological replicates are shown
Day (-/+ dox)	80	80+	95	95+	110	110+	125	125+
	6e-05	0.00012	0.00042	0.0003	0.0003	0.00012	0.00024	0.00018
	6e-05	0.00018	0.0003	0.0003	0.00042	0.00012	0.00012	6e-05
	0	0.00012	0.00036	0.00018	0.00036	0	0.00018	0
	0.00018	6e-05	0.00018	0.00012	0.00012	0.00018	0.00024	0.00012
	0	6e-05	0.00048	0.0003	0.00018	6e-05	0.00018	6e-05
	0.00018	6e-05	0.00018	0.0003	0.00018	6e-05	0.00012	0.00012
	6e-05	0.00012	0.0003	0.0003	0.00018	0	0	0.0003
	6e-05	0.0003	0.00018	0.00024	0.00024	0	6e-05	0.00012
	6e-05	6e-05	0.00018	0.00042	0.00012	0	0	0.00018
	0.00018	0.00054	0.00012	0.0003	0.00012	6e-05	0.00012	0.00012
	0.0003	6e-05	0.0003	0.00036	0.00042	6e-05	0	6e-05
	0.00036	0.0003	0.00018	0.0003	0.00012	6e-05	6e-05	0
	0.00036	0.0003	0.0003	0.0003	0.00036	6e-05	6e-05	6e-05
	0.0003	0.0002	0.0003	0.0007	0	0.0002	0.0002	0.0002
	0.0002	0.0001	0.0004	0.0005	0.0002	0.0002	0	0
	0.0001	0.0002	0.0006	0.0004	0.0001	0.0001	0.0001	0.0003
	0.0001	0.0002	0.0004	0.0004	0.0004	0.0001	0.0002	0.0002
			0.0006	0.0005	0.0003	0.0002	0	0.0004
			0.0001	0.0004	0.0004	0
			0.0003	0.0002	0.0004	0.0003
			0.0002	0.0007	0.0004	0.0005
			0.0001	0.0002	0.0005	0.0006

## Sheet: Figure 3F
Figure 3F
Quantification of percentage of cells with ³10 53BP1 foci at the indicated time points.
	Day	TERT -				TERT+
	80	2.32	0	1.8	8.94	1.28	3.87	1.71	13.43
	95	0.76	2.55	1.19	15.85	9.77	3.89	6.11	15.25
	110	10.46	2.46	17.47	3.95	3.19	1.98	5.69	2.62

## Sheet: Figure 3G
Figure 3G
Quantification of percentage of cells with micronuclei after indicated days in culture
	Day	TERT -				TERT+
	80	13	11	8	12	11	7	10	11
	95	14	18	14	17	15	15	10	13
	110	22	23	13	17	8	14	4	2

## Sheet: Figure S3A
Supplementary Figure 3A
Quantification of percentage of fused chromosomes after the indicated days of continuous culture for MRC5/Rbsh/p21sh/iCRISPRa-TERT cells with and without doxycycline.
	Days (-/+ dox)	80	80+	95	95+	110	110+	125	125+
		2	0	0	3	0	0	0	0
		0	2	3	3	3	0	0	2
		0	2	0	0	2	0	3	0
		0	2	0	0	0	0	3	2
		0	0	0	0	0	0	2	2
		0	0	0	2	0	0	0	0
		0	0	0	0	3	0	0	0
		2	0	0	0	5	0	0	0
		0	0	0	0	0	0	4	0
		0	2	0	0	0	0	2	0
		0	0	0	2	0	2	2	0
		0	0	0	0	0	0	0	0
		0	0	0	0	0	0	2	0
		2	0	0	4	0	0	0	0
		0	0	2	0	2	0	0	2
		0	2	0	0	2	0	0	2
		0	0	0	0	0	0	2	4
		0	3	3	0	0	0	2	0
		0	0	3	0	0	0	0	0
		0	0	0	0	0	0	0	0
		16	2	0	0	0	0	0	0
		0	2	2	0	2	0	2	0
		0	0	0	1	1	0	0	2
		0	0	0	0	0	2	2	0
		0	0	0	0	2	0	2	0
		0	0	0	0		0	0	0
		0	0	3	7		0	0	0
		0	0	0	2		0	0	0
		0	0	0	0		2	7	0
		5	0	0	0		0	2	0
			0	2	3		0	0	0
			0	2	0		0	0	0
			0	4	0		0	0	2
			0	2	0		0	0	2
			2	0	0		0	4	2
			2	5	0		0	0	0
			0	0	0		0	2	0
			0	3	0		0	2	2
			0	2	3		0	0	0
			0	2	0		0	0	0
				5			0	0	0
				0			0	0	0
				0			0	2	0
							0	0	0
								0	0
		0		0		2		0
		0	0	0	0	0	0		2
		0	0	0	0	4	2		0
		1	0	0	3	0	0		0
		2	0	3	7	3	2		0
		0	0	3	0	0	2		4
		3	0	0	0	0	0		2
		2	2	2	5	3	0		2
		0	2	0	0	0	0		0
		0	3	0	5	0	3		0
		0	2	0	3	3	0		2
		2	3	0	6	0	0		0
		0	0	4	0	0	0		0
		2	0	0	0	2	0		0
		0	0	0	0	7	0		0
		2	0	0	0	0	3		0
		0	2	3	2	0	3		0
		2	0	3	2	0	5		0
		0	0	2	5	2	0		2
		0	2	3	0	3	0		0
		0	0	0	0	3	0		2
		0	0	3	0	2	0		2
		0	0	0	0	0	0		0
		2	3	2	2	0	2		0
		0	0	0	0	0	0		2
		2	0	0		0	0		0
		0	0	2			0		3
		0	0	0			0		0
		0	0				0		0
		0	0				0		0
			5						2
		0	0	0		0		0	0
		2		0		0		2	0
		0	4	0	0	2	0	3	0
		0	0	5	0	0	0	0	0
		0	0	0	0	5	0	5	0
		0	0	2	0	5	0	2	3
		0	0	7	3	7	2	2	0
		2	0	2	0	4	0	2	0
		0	2	0	2	0	0	0	0
		0	0	0	0	0	0	2	0
		0	0	2	2	0	0	0	0
		0	0	0	0	0	2	0	0
		0	0	0	2	2	2	0	0
		0	0	2	3	0	0	0	0
		0	0	0	0	2	6	2	0
		0	0	0	0	0	0	4
		0	0	2	0	2	4	0
		0	0	0	3	0	0	2	0
		7	0	0	2	0	0	5	0
		0	0	0	3	2	0	2	4
		0	2	0	2	0	0	0	0
		2	0	0	0	6	0	0	0
		2	2	2	0	0	0	0	0
		2	0	0	0	0	0	2	0
		4	0	0	0	0	2	4	0
		0	0	0	0	4	2	0	0
		0	0	2	0	0	0	0	0
		2	2	0	0	0	0	0	0
		0	0	0	2	0	0	2	0
		0	2	2	0	2	3	0	0
		0	0	0	0	0	0	0	0
		0	0	0	2	0	0	2	0
		2	5	0	0	0	0	0	0
		0	3	0	0		4	0	0
		2	0	2	2		0	0	0
		0	4	0	5		0	2	0
		0	0	0	0		0	0	0
		2	0	0	2		2	0	0
		2	2		0		0	4	0
		0	0				0	2	0
		3	2				0		2
							0	4	0
							0	0	0
							0	0	0
							0	0	0
							2	0	0
							0	0	2
								0	0
								3	0
								5	0
								3	0
								2	2
								0	0
								0	0
								0
								2
								0
								1
								0
								0
								0
								0
								0
								0
								3
								3
								0
								0
								0
								2
								0
								2
								0
								0
								0
								3
								2
								0
								0
								0

## Sheet: Figure 7E
Figure 7E
Quantification of the relative length of the shortest 12p telomere. Each dot shows the median ratio of the TelG signal of the shortest telomeres of the indicated chromosome arm to all other telomeres in each metaphase spread. Violin plots show data from all telomeres analyzed.
Cell median ratios (dots)					Violin plot data (all telomeres)
12p-S	6p-S	18p-S	21p-S		12p-S	6p-S	18p-S	21p-S
0.53502	0.76663	0.95332	0.985803		0.010534	0.046871	0.084829	0.017768
0.74862	0.473981	0.468541	0.240613		0.013789	0.056561	0.086017	0.025046
0.575225	1.13424	0.659682	0.916118		0.014132	0.059088	0.099146	0.027453
0.0314265	0.793765	0.566084	0.487893		0.015111	0.059475	0.099997	0.02916
0.286543	1.10317	0.707	0.417801		0.015302	0.061955	0.104289	0.030334
0.3796	0.795459	0.53397	0.35559		0.015352	0.063665	0.108215	0.032303
0.636252	0.247885	0.294578	0.372627		0.015499	0.064113	0.10979	0.032444
0.527423	0.754835	1.40611	0.708546		0.015995	0.064292	0.110199	0.032478
0.183029	1.32546	1.24162	0.526622		0.016163	0.064853	0.110899	0.033541
0.172609	0.995612	0.720752	1.83559		0.016707	0.065562	0.112172	0.034095
	0.359736	0.666515	0.988362		0.016997	0.067499	0.11935	0.034106
0.651996	0.560748	0.810466	1.19365		0.017034	0.071098	0.119703	0.034912
0.354761	0.545103	0.527974	0.373154		0.017181	0.071784	0.124558	0.038329
0.571731	0.148753	0.74856	1.77603		0.017216	0.074655	0.126799	0.03882
0.503361	1.21055		0.04802		0.017793	0.077852	0.127647	0.04067
0.635568	0.403969	0.297338	0.221353		0.018309	0.082066	0.131207	0.04093
0.248103	0.770366	0.717298	0.108206		0.019194	0.082896	0.131787	0.043501
0.490563	0.69634	0.978604	0.632655		0.01922	0.085446	0.132044	0.043698
0.339018	0.344458	0.990876	0.75688		0.019462	0.086914	0.132281	0.044369
0.40505	0.620721	1.45894	0.901669		0.020267	0.086936	0.132688	0.045351
0.609828	0.415156	0.874181	0.205669		0.021277	0.087107	0.134752	0.046007
0.873551		0.486086	1.66563		0.021435	0.08711	0.136221	0.046569
0.464467	0.930736	0.758598	0.515838		0.021666	0.088158	0.139115	0.047176
0.423541	0.265062	0.232602	1.6504		0.021925	0.088172	0.141576	0.047786
0.967418	0.184442	1.14681	1.02856		0.022042	0.091229	0.14258	0.04802
0.371586	0.30478	1.02798	0.802087		0.022165	0.091725	0.14307	0.049627
0.498045	0.683747	1.28191	0.72188		0.022259	0.092547	0.144045	0.051466
0.341751	0.319389	0.275514	0.617959		0.022517	0.092631	0.144571	0.051719
0.72237	0.414952	0.713444	0.686156		0.023388	0.09416	0.146014	0.055072
1.5165	0.402205		0.28987		0.023663	0.094466	0.146114	0.056864
1.05584	0.437282		1.0042		0.024322	0.096104	0.147439	0.061347
0.203561	0.42695		1.34228		0.024706	0.09621	0.155849	0.063239
0.396197	0.3725		0.993788		0.024782	0.097309	0.156293	0.063354
0.441826	0.134563		0.479701		0.02488	0.097992	0.156418	0.063684
0.156998	0.602263				0.02507	0.098015	0.156909	0.066723
0.141035			0.974547		0.025334	0.099876	0.156968	0.067367
0.503503	0.753887		0.506085		0.025344	0.100107	0.160773	0.068605
0.369707	0.902676				0.026417	0.10011	0.162579	0.068717
0.288306	0.620771				0.026642	0.100395	0.16305	0.069079
0.109972	1.09378				0.026753	0.100735	0.166431	0.070387
0.859412	0.568143				0.027461	0.101181	0.167234	0.07282
0.744914	0.797706				0.027578	0.101291	0.167364	0.073092
1.148	0.546878				0.027974	0.101325	0.168465	0.073277
0.593277	0.469887				0.028084	0.103588	0.169062	0.073706
0.530494	0.593594				0.028753	0.104678	0.170827	0.077196
0.639879	0.843645				0.028832	0.108748	0.177411	0.07876
0.319479					0.028915	0.110009	0.177957	0.079323
0.272225	0.731556				0.029292	0.111069	0.178371	0.08198
0.284225	0.583682				0.029844	0.111396	0.179042	0.082798
0.508123	0.728118				0.029907	0.112033	0.180503	0.084723
0.16862	0.203346				0.030165	0.112699	0.181224	0.08513
0.480113	0.43723				0.030922	0.112835	0.18178	0.085407
	0.594894				0.031427	0.113813	0.182209	0.086972
0.362113	0.747385				0.031568	0.114294	0.184512	0.087064
0.380266	0.168619				0.03181	0.114687	0.185427	0.088636
0.132315	0.407054				0.032434	0.114705	0.186836	0.088701
0.469618					0.032506	0.115371	0.188695	0.089444
0.630493					0.033515	0.117411	0.189248	0.090672
0.748707					0.033973	0.117472	0.190948	0.090756
0.825557					0.033988	0.118419	0.19103	0.091477
0.877372					0.034096	0.118502	0.1912	0.091656
0.229149					0.034921	0.119107	0.191851	0.09294
0.409896					0.034946	0.119362	0.192275	0.094291
1.04191					0.034985	0.119562	0.194158	0.096378
0.316363					0.035357	0.119688	0.194158	0.096518
0.488653					0.035901	0.119799	0.194293	0.098098
					0.036505	0.120201	0.194877	0.098506
0.397422					0.036585	0.120298	0.197383	0.099956
0.340403					0.037447	0.120467	0.19763	0.101067
0.548546					0.037513	0.120593	0.198654	0.105299
0.963114					0.037882	0.121328	0.200997	0.107195
0.0286329					0.038286	0.121733	0.201451	0.108534
0.302387					0.038416	0.121849	0.202768	0.108562
0.72403					0.038695	0.121938	0.204708	0.112667
0.419482					0.038933	0.122051	0.20624	0.113034
0.293801					0.039124	0.122079	0.206817	0.116196
0.250362					0.039251	0.122183	0.207061	0.116456
0.445609					0.039716	0.122315	0.208766	0.117895
0.205571					0.040225	0.12296	0.209636	0.119109
0.303834					0.040456	0.124	0.211183	0.119654
0.0993546					0.040576	0.124648	0.211891	0.119892
0.066035					0.04091	0.124963	0.212193	0.120185
					0.041431	0.125754	0.213078	0.122715
					0.041791	0.126002	0.216996	0.122818
					0.041852	0.126343	0.217874	0.123379
					0.042264	0.128306	0.217952	0.123396
					0.042265	0.128453	0.223063	0.123556
					0.043253	0.128504	0.223543	0.125693
					0.043335	0.129621	0.224242	0.127658
					0.043483	0.129623	0.224738	0.128307
					0.04349	0.129981	0.225664	0.129966
					0.04426	0.129981	0.226142	0.132703
					0.044686	0.131859	0.227209	0.13315
					0.045668	0.132609	0.227999	0.133625
					0.045872	0.133058	0.22815	0.134299
					0.046574	0.133176	0.228377	0.134392
					0.04684	0.133641	0.231008	0.134858
					0.047391	0.133797	0.23194	0.13733
					0.048106	0.133924	0.232602	0.138828
					0.048423	0.134353	0.232765	0.138967
					0.049236	0.134563	0.232831	0.13903
					0.049478	0.135418	0.234009	0.139276
					0.050347	0.135432	0.235117	0.139789
					0.051497	0.13552	0.235273	0.140214
					0.051747	0.136032	0.238237	0.141437
					0.051917	0.136071	0.240209	0.141912
					0.052271	0.136708	0.240622	0.142039
					0.053278	0.137411	0.241037	0.143888
					0.053333	0.137557	0.241472	0.144135
					0.053556	0.137597	0.242749	0.145071
					0.054005	0.138989	0.243578	0.145075
					0.054435	0.13901	0.243832	0.146666
					0.054531	0.139113	0.244915	0.146774
					0.05458	0.139865	0.246133	0.148734
					0.054628	0.139884	0.246472	0.149495
					0.055482	0.139978	0.247365	0.149663
					0.055913	0.140806	0.248719	0.149982
					0.056689	0.142133	0.248756	0.151093
					0.057337	0.142657	0.248762	0.151317
					0.05745	0.142882	0.250588	0.151983
					0.057596	0.143206	0.251479	0.154744
					0.059385	0.143897	0.251672	0.155224
					0.059454	0.143998	0.251693	0.156092
					0.059683	0.144635	0.252551	0.156524
					0.060015	0.145117	0.252882	0.15697
					0.061036	0.145161	0.254268	0.157791
					0.061074	0.145379	0.256106	0.157969
					0.0612	0.145816	0.256754	0.158472
					0.061625	0.146296	0.256817	0.159505
					0.061674	0.147055	0.25706	0.159788
					0.061679	0.147384	0.257876	0.160596
					0.061889	0.14752	0.260409	0.16105
					0.062489	0.147523	0.260465	0.162631
					0.062746	0.14809	0.264608	0.163103
					0.062882	0.149033	0.266416	0.163519
					0.063253	0.149351	0.266429	0.164601
					0.063485	0.15031	0.267413	0.16521
					0.063521	0.151113	0.267528	0.167701
					0.063583	0.151877	0.267779	0.168116
					0.063733	0.152108	0.268193	0.168133
					0.065445	0.152211	0.269993	0.168211
					0.065997	0.152307	0.270534	0.16835
					0.067194	0.152716	0.270641	0.17025
					0.067345	0.153364	0.274451	0.172064
					0.067593	0.154273	0.276576	0.172718
					0.067873	0.154601	0.277189	0.172828
					0.067962	0.154612	0.278372	0.173424
					0.068337	0.155258	0.28114	0.174201
					0.068344	0.155611	0.286188	0.174919
					0.069133	0.155937	0.286568	0.175758
					0.069275	0.157876	0.287161	0.175877
					0.069428	0.15874	0.287804	0.176444
					0.069756	0.15896	0.288271	0.176875
					0.069775	0.159403	0.289662	0.17764
					0.070314	0.160019	0.289797	0.177684
					0.07033	0.160095	0.290218	0.1782
					0.070334	0.160625	0.29119	0.179056
					0.070525	0.160716	0.292507	0.179932
					0.070579	0.160725	0.293037	0.180165
					0.070631	0.161617	0.29345	0.180326
					0.070883	0.162349	0.293652	0.181963
					0.070991	0.163147	0.297226	0.18328
					0.072579	0.163697	0.297338	0.183497
					0.072892	0.16434	0.298938	0.183583
					0.073064	0.165731	0.299442	0.186045
					0.073183	0.166032	0.300404	0.186998
					0.073277	0.166088	0.300421	0.187438
					0.074118	0.167503	0.303203	0.189544
					0.07434	0.168619	0.303727	0.191156
					0.074496	0.16884	0.304969	0.19184
					0.075316	0.169458	0.304978	0.19255
					0.075435	0.169886	0.305215	0.193945
					0.075651	0.171297	0.305317	0.194221
					0.076588	0.171461	0.308575	0.194772
					0.076599	0.17177	0.310857	0.194844
					0.077698	0.172791	0.311033	0.196661
					0.077929	0.172876	0.31169	0.197457
					0.078037	0.173777	0.312012	0.197956
					0.078185	0.173848	0.314428	0.198219
					0.078354	0.173873	0.316088	0.200311
					0.078472	0.174531	0.316467	0.200452
					0.078744	0.175278	0.317743	0.201986
					0.078771	0.175328	0.318407	0.202327
					0.078867	0.175494	0.31857	0.202352
					0.079738	0.175863	0.31964	0.202556
					0.079913	0.176327	0.320097	0.202606
					0.080076	0.176386	0.320399	0.202677
					0.080242	0.176424	0.322213	0.202793
					0.080457	0.177123	0.322916	0.203494
					0.080511	0.180415	0.323835	0.203512
					0.080656	0.180856	0.324798	0.203995
					0.080671	0.181524	0.326459	0.204197
					0.080763	0.181724	0.32739	0.205591
					0.080814	0.181919	0.327561	0.205602
					0.081208	0.182208	0.327916	0.205669
					0.081647	0.182215	0.328554	0.206032
					0.081896	0.183258	0.330639	0.206281
					0.082275	0.183521	0.330777	0.206329
					0.082478	0.183924	0.331421	0.206767
					0.083059	0.184117	0.331704	0.207374
					0.083678	0.184148	0.332323	0.209297
					0.083932	0.184354	0.334061	0.209976
					0.084057	0.184365	0.334592	0.210686
					0.084653	0.184445	0.336349	0.211196
					0.085011	0.185461	0.336628	0.213371
					0.085249	0.187072	0.338165	0.213371
					0.085445	0.187159	0.338211	0.215703
					0.086166	0.187573	0.33843	0.215919
					0.086421	0.187849	0.339023	0.217052
					0.086648	0.187879	0.339442	0.21749
					0.086842	0.189068	0.339491	0.218362
					0.086938	0.189217	0.340305	0.219156
					0.08731	0.189219	0.340478	0.219874
					0.087557	0.190294	0.340698	0.220835
					0.087562	0.19057	0.341338	0.224344
					0.08817	0.190987	0.342768	0.22436
					0.088462	0.191366	0.346599	0.224663
					0.088771	0.191377	0.349217	0.225516
					0.088942	0.191475	0.349469	0.225842
					0.08916	0.19149	0.349696	0.227069
					0.089236	0.193085	0.350626	0.227552
					0.089757	0.194416	0.351108	0.227639
					0.089776	0.194594	0.351728	0.228265
					0.089939	0.194887	0.352468	0.22829
					0.09062	0.196651	0.352515	0.228722
					0.090664	0.197255	0.353365	0.22994
					0.091035	0.197327	0.354107	0.23108
					0.09135	0.197381	0.354404	0.231499
					0.091426	0.197844	0.355179	0.232512
					0.091468	0.198106	0.355652	0.232846
					0.091641	0.198278	0.356717	0.233206
					0.091882	0.198811	0.357638	0.233848
					0.09212	0.199237	0.357655	0.234253
					0.092275	0.200281	0.359188	0.234747
					0.093266	0.201122	0.359568	0.235153
					0.093835	0.201624	0.360316	0.235173
					0.094736	0.201769	0.360901	0.235389
					0.094947	0.202151	0.360934	0.235569
					0.09495	0.202435	0.362603	0.237774
					0.095068	0.202623	0.363559	0.23796
					0.095469	0.203346	0.363848	0.238274
					0.09604	0.203864	0.363959	0.240055
					0.096068	0.204415	0.364678	0.240268
					0.096074	0.204834	0.365485	0.240613
					0.09637	0.205326	0.366334	0.241554
					0.096382	0.205595	0.367552	0.242857
					0.097001	0.205975	0.367647	0.242958
					0.097097	0.206181	0.368326	0.243291
					0.097157	0.207436	0.36846	0.243805
					0.097653	0.207854	0.369661	0.244642
					0.098233	0.208934	0.372199	0.245019
					0.099216	0.209792	0.372403	0.24831
					0.099355	0.210617	0.373732	0.248857
					0.101247	0.210753	0.373869	0.249227
					0.101859	0.212757	0.374546	0.249907
					0.101963	0.213523	0.374607	0.250108
					0.10243	0.214043	0.375351	0.250328
					0.102617	0.214916	0.375516	0.250702
					0.102701	0.215416	0.375783	0.250708
					0.102729	0.215654	0.375903	0.250745
					0.102734	0.216918	0.376795	0.251342
					0.103104	0.216938	0.377481	0.251795
					0.103191	0.217129	0.377661	0.252691
					0.103229	0.217234	0.378061	0.253361
					0.103307	0.218092	0.378275	0.253368
					0.103758	0.218689	0.379807	0.255057
					0.10376	0.219274	0.379951	0.256104
					0.103814	0.2195	0.380571	0.256719
					0.103839	0.219823	0.380805	0.257017
					0.10492	0.220147	0.381676	0.257297
					0.105167	0.221415	0.383007	0.257737
					0.105321	0.221436	0.384056	0.257904
					0.106126	0.221438	0.385027	0.258035
					0.107683	0.221586	0.385178	0.258229
					0.107749	0.221672	0.386729	0.259925
					0.108505	0.222023	0.387053	0.260463
					0.108679	0.222093	0.387154	0.261449
					0.108782	0.222436	0.388385	0.261505
					0.108814	0.222899	0.388388	0.263715
					0.108914	0.223632	0.388723	0.264503
					0.109193	0.224249	0.388733	0.265539
					0.109278	0.225291	0.390306	0.265636
					0.109722	0.226032	0.391023	0.265823
					0.110198	0.226286	0.392344	0.266266
					0.110328	0.226337	0.394302	0.266311
					0.110472	0.227199	0.395445	0.266898
					0.110694	0.22757	0.397076	0.26739
					0.110916	0.228282	0.397408	0.268227
					0.11113	0.228625	0.397806	0.268646
					0.111204	0.228769	0.397824	0.269141
					0.111333	0.229145	0.397882	0.269552
					0.111403	0.229481	0.39874	0.269839
					0.111437	0.229963	0.398832	0.270161
					0.111527	0.230275	0.398833	0.271255
					0.11161	0.230395	0.400944	0.271515
					0.111621	0.23083	0.401323	0.27182
					0.112197	0.230911	0.401366	0.271921
					0.112288	0.230994	0.40274	0.272236
					0.112345	0.231396	0.402892	0.272664
					0.112422	0.231433	0.407771	0.272739
					0.113139	0.232304	0.408047	0.27292
					0.11334	0.23286	0.409168	0.273431
					0.114231	0.233031	0.409422	0.274657
					0.114305	0.233588	0.409679	0.275212
					0.114348	0.234318	0.411908	0.275215
					0.114353	0.234342	0.411908	0.276179
					0.114524	0.234995	0.412305	0.276903
					0.114908	0.235309	0.412643	0.277118
					0.114974	0.235467	0.413726	0.278008
					0.115342	0.23554	0.413839	0.278254
					0.115813	0.235587	0.413889	0.278681
					0.115824	0.235771	0.414597	0.27884
					0.116503	0.235836	0.415244	0.278881
					0.116575	0.236488	0.415592	0.279794
					0.116613	0.237287	0.415769	0.280069
					0.117895	0.237685	0.416995	0.280693
					0.118038	0.238069	0.417376	0.281888
					0.118144	0.238217	0.41757	0.282275
					0.118829	0.238409	0.417606	0.283021
					0.118887	0.238453	0.418052	0.283483
					0.119254	0.238524	0.41832	0.285816
					0.119298	0.239477	0.418402	0.286298
					0.119577	0.23948	0.418703	0.286819
					0.119756	0.239608	0.418945	0.287074
					0.120241	0.239618	0.419226	0.287295
					0.120423	0.240083	0.419637	0.28753
					0.120523	0.240507	0.41989	0.288699
					0.120609	0.241166	0.419964	0.288805
					0.120649	0.241559	0.420933	0.289286
					0.120803	0.241919	0.420934	0.289298
					0.120954	0.241952	0.422359	0.289352
					0.121243	0.242163	0.423284	0.289662
					0.121393	0.242657	0.423486	0.289863
					0.121933	0.24321	0.423709	0.28987
					0.123831	0.243667	0.423726	0.290268
					0.124576	0.243933	0.425085	0.29106
					0.124578	0.244165	0.425106	0.291196
					0.124734	0.244406	0.4266	0.291713
					0.125205	0.244975	0.427757	0.291724
					0.125286	0.245596	0.428169	0.294319
					0.125613	0.24591	0.428497	0.297017
					0.126539	0.246096	0.428509	0.297494
					0.127065	0.246678	0.428676	0.298492
					0.127282	0.247316	0.429103	0.299207
					0.127689	0.247808	0.42953	0.300465
					0.127907	0.247823	0.429872	0.301251
					0.127921	0.247885	0.430334	0.301586
					0.128207	0.247957	0.430366	0.301912
					0.128237	0.248063	0.431104	0.303418
					0.12828	0.248442	0.431349	0.306539
					0.128302	0.248953	0.431365	0.306703
					0.128474	0.249141	0.431369	0.307393
					0.128896	0.24938	0.432654	0.308157
					0.129011	0.249909	0.433381	0.308678
					0.129149	0.249939	0.434742	0.308966
					0.129243	0.250974	0.434868	0.309818
					0.130366	0.251011	0.435211	0.311175
					0.130633	0.251117	0.435395	0.311494
					0.130644	0.251759	0.435539	0.311608
					0.130975	0.251938	0.435763	0.312294
					0.131337	0.252056	0.435916	0.312899
					0.131822	0.252171	0.436284	0.31366
					0.132101	0.252238	0.43676	0.314503
					0.1324	0.252374	0.437066	0.315508
					0.132441	0.252584	0.438571	0.315633
					0.132636	0.252731	0.438923	0.315646
					0.132986	0.253332	0.439099	0.315777
					0.13324	0.253823	0.439522	0.316114
					0.13346	0.25385	0.44024	0.316469
					0.133892	0.254107	0.440481	0.316706
					0.134218	0.254164	0.440671	0.317383
					0.134265	0.254351	0.441743	0.318203
					0.134607	0.25519	0.441975	0.318784
					0.135743	0.255603	0.443554	0.319952
					0.136177	0.255959	0.44383	0.319968
					0.136433	0.255975	0.445001	0.320026
					0.136513	0.257386	0.446686	0.320345
					0.136762	0.257608	0.446824	0.322436
					0.137124	0.257987	0.447481	0.322608
					0.137285	0.257991	0.449296	0.323665
					0.137372	0.258267	0.449334	0.323743
					0.137808	0.258698	0.449613	0.32382
					0.137826	0.258771	0.451264	0.324522
					0.138361	0.2589	0.455714	0.328412
					0.138516	0.259171	0.456596	0.328904
					0.13865	0.259503	0.456649	0.328943
					0.138799	0.260047	0.45701	0.329255
					0.138919	0.26053	0.45704	0.329894
					0.138924	0.260783	0.457881	0.331505
					0.138949	0.26093	0.457911	0.332025
					0.138981	0.261138	0.458058	0.332453
					0.139373	0.261555	0.458312	0.333815
					0.139471	0.261792	0.458463	0.334003
					0.139828	0.262493	0.458894	0.334956
					0.140143	0.262733	0.459876	0.335425
					0.140585	0.26287	0.460218	0.33714
					0.140719	0.263114	0.461671	0.337232
					0.141074	0.263879	0.462733	0.33739
					0.141123	0.263994	0.462934	0.337969
					0.141204	0.264298	0.463667	0.338779
					0.141226	0.264786	0.466111	0.339492
					0.141536	0.265062	0.467989	0.341536
					0.141952	0.265249	0.468541	0.341565
					0.142046	0.26527	0.468663	0.342206
					0.142183	0.265633	0.468797	0.342522
					0.142274	0.265979	0.469055	0.343308
					0.142332	0.2661	0.469431	0.343416
					0.14311	0.266624	0.469602	0.343715
					0.143241	0.266717	0.470162	0.343794
					0.143652	0.266826	0.470233	0.345
					0.143731	0.267012	0.470241	0.345008
					0.144029	0.26703	0.470632	0.347208
					0.144302	0.267239	0.473388	0.347732
					0.144436	0.267345	0.473554	0.348065
					0.144484	0.267685	0.473646	0.348433
					0.144537	0.267696	0.474287	0.348717
					0.144704	0.268064	0.474787	0.3498
					0.144825	0.268287	0.475795	0.349833
					0.144906	0.268874	0.475804	0.350321
					0.145019	0.269024	0.475854	0.350357
					0.145024	0.269043	0.476089	0.351047
					0.145339	0.269668	0.476346	0.352086
					0.146291	0.270112	0.4773	0.352257
					0.146628	0.270278	0.477469	0.352555
					0.14716	0.270522	0.480337	0.353582
					0.147385	0.270601	0.482431	0.355201
					0.147554	0.270739	0.483022	0.356014
					0.147891	0.271031	0.484975	0.358348
					0.148334	0.272277	0.485895	0.358348
					0.148611	0.27228	0.485908	0.359399
					0.148633	0.272463	0.486086	0.360004
					0.148837	0.2725	0.48769	0.360663
					0.148997	0.273094	0.488041	0.360667
					0.14911	0.274176	0.488496	0.36216
					0.149204	0.275191	0.489691	0.362222
					0.14927	0.276179	0.490066	0.362563
					0.149395	0.276427	0.490214	0.362748
					0.149427	0.276531	0.491471	0.364547
					0.149565	0.276822	0.493451	0.365008
					0.149681	0.276851	0.494104	0.36517
					0.150078	0.277454	0.494974	0.366042
					0.15011	0.277825	0.495225	0.367064
					0.150195	0.27893	0.495461	0.368296
					0.150617	0.279725	0.495782	0.36835
					0.150708	0.279838	0.496055	0.368599
					0.150733	0.280294	0.496553	0.368831
					0.15104	0.280408	0.497476	0.369486
					0.151042	0.280577	0.497555	0.369523
					0.151358	0.280712	0.497698	0.369832
					0.151569	0.280742	0.498868	0.370265
					0.151756	0.281253	0.499402	0.370417
					0.152124	0.281446	0.500421	0.37124
					0.152805	0.281505	0.500489	0.373131
					0.152971	0.282968	0.50075	0.373241
					0.153226	0.283268	0.501789	0.374014
					0.153303	0.283812	0.502666	0.374365
					0.153472	0.284124	0.50272	0.374385
					0.153628	0.284291	0.503668	0.374579
					0.153911	0.28514	0.505114	0.375134
					0.154068	0.285653	0.5056	0.375234
					0.154138	0.285667	0.508138	0.375336
					0.15414	0.286118	0.508247	0.376386
					0.154382	0.286614	0.508829	0.376784
					0.154567	0.286769	0.508947	0.377393
					0.154727	0.286861	0.510044	0.377709
					0.15473	0.287117	0.510239	0.378131
					0.155153	0.287158	0.510534	0.378852
					0.155275	0.288639	0.510703	0.379058
					0.155692	0.288729	0.51351	0.379499
					0.15584	0.289237	0.513996	0.38022
					0.156181	0.289291	0.515345	0.380736
					0.156241	0.289653	0.517667	0.383062
					0.156252	0.289745	0.518214	0.384155
					0.156545	0.289951	0.519057	0.384547
					0.156549	0.289965	0.519726	0.384853
					0.156558	0.290068	0.520202	0.385862
					0.156866	0.290411	0.520523	0.3878
					0.156998	0.290469	0.522351	0.387848
					0.157179	0.290629	0.522847	0.388308
					0.157272	0.290855	0.523361	0.389599
					0.157501	0.29103	0.524092	0.390913
					0.157826	0.291277	0.524339	0.391798
					0.158003	0.291392	0.524583	0.393068
					0.158077	0.291806	0.524874	0.395286
					0.15842	0.29213	0.52513	0.396331
					0.158493	0.292527	0.52702	0.396702
					0.158832	0.293819	0.52709	0.396801
					0.158854	0.294385	0.527377	0.397331
					0.158939	0.294977	0.527486	0.398589
					0.158962	0.295143	0.527697	0.398623
					0.159024	0.295245	0.527974	0.398869
					0.159325	0.295666	0.532259	0.399827
					0.159551	0.295839	0.533406	0.400481
					0.159854	0.295967	0.53389	0.401579
					0.159993	0.296499	0.53397	0.401841
					0.160068	0.296538	0.534523	0.402934
					0.160078	0.296751	0.537215	0.403013
					0.160542	0.29703	0.537507	0.404602
					0.160725	0.297059	0.537985	0.405215
					0.161415	0.297159	0.538788	0.405807
					0.161417	0.297491	0.539491	0.409219
					0.161431	0.297493	0.540167	0.410205
					0.162545	0.297623	0.540416	0.410465
					0.162997	0.297725	0.540659	0.410796
					0.163142	0.298385	0.54089	0.41618
					0.16327	0.299214	0.541723	0.41621
					0.163344	0.299345	0.542703	0.416439
					0.163464	0.299563	0.542996	0.417157
					0.163467	0.299938	0.543619	0.417801
					0.16377	0.300466	0.544517	0.417858
					0.163927	0.300496	0.544677	0.418571
					0.163935	0.30051	0.545117	0.420214
					0.164098	0.300553	0.545408	0.421096
					0.164286	0.301276	0.545922	0.423343
					0.164559	0.30132	0.546447	0.425269
					0.164733	0.301831	0.547241	0.427027
					0.164753	0.302165	0.549673	0.42824
					0.16497	0.302246	0.551006	0.429607
					0.164993	0.3033	0.551279	0.429966
					0.16503	0.303571	0.55164	0.430172
					0.165081	0.30377	0.554409	0.43292
					0.165384	0.303875	0.557356	0.433189
					0.165497	0.304069	0.559233	0.4338
					0.165564	0.30478	0.559611	0.434074
					0.165717	0.304993	0.560716	0.434208
					0.165744	0.305025	0.560902	0.434961
					0.165805	0.305095	0.561113	0.43517
					0.166138	0.305416	0.561323	0.435683
					0.166615	0.305595	0.561724	0.435759
					0.167077	0.305601	0.561945	0.436446
					0.167939	0.306242	0.562236	0.44006
					0.16797	0.306697	0.562981	0.44063
					0.16814	0.30752	0.56356	0.440636
					0.168448	0.309531	0.564037	0.441174
					0.168479	0.309551	0.564056	0.44131
					0.168881	0.310066	0.565213	0.44152
					0.169014	0.310277	0.566722	0.44155
					0.16927	0.310797	0.56673	0.441904
					0.169444	0.311487	0.567136	0.442817
					0.169545	0.311915	0.567306	0.443619
					0.169598	0.31209	0.56734	0.443642
					0.169652	0.312285	0.567653	0.443967
					0.169807	0.312431	0.56813	0.44437
					0.16999	0.313976	0.568156	0.444791
					0.170092	0.313981	0.568173	0.446286
					0.170332	0.314121	0.568313	0.446703
					0.170521	0.31425	0.568939	0.446844
					0.170568	0.314447	0.569009	0.447794
					0.170844	0.314576	0.569716	0.447933
					0.170875	0.314991	0.570085	0.448079
					0.17108	0.315208	0.570715	0.448437
					0.171144	0.315418	0.570765	0.449134
					0.17115	0.315563	0.572157	0.450101
					0.171201	0.316178	0.572187	0.450171
					0.171311	0.31626	0.57238	0.450411
					0.171534	0.316354	0.572682	0.452345
					0.171981	0.316932	0.573975	0.453567
					0.172289	0.317158	0.574589	0.453658
					0.172908	0.317524	0.575897	0.453851
					0.173047	0.317937	0.57754	0.453921
					0.173828	0.318084	0.578156	0.453939
					0.174037	0.318554	0.578178	0.456365
					0.174137	0.319857	0.578855	0.456377
					0.174709	0.321087	0.579504	0.456981
					0.174736	0.321338	0.581818	0.457201
					0.174842	0.321493	0.584558	0.457304
					0.175126	0.322185	0.585402	0.459377
					0.175153	0.322209	0.586945	0.459722
					0.175392	0.322238	0.587079	0.460253
					0.175749	0.322484	0.588724	0.460525
					0.175761	0.323542	0.589596	0.460633
					0.176335	0.323748	0.589765	0.462015
					0.176743	0.324053	0.590003	0.462285
					0.177021	0.324239	0.59079	0.464037
					0.177035	0.324331	0.592808	0.464323
					0.177403	0.324502	0.594772	0.465366
					0.177508	0.325646	0.596266	0.465718
					0.177743	0.325859	0.596463	0.465818
					0.177891	0.326006	0.596921	0.465845
					0.178009	0.326207	0.597313	0.466441
					0.17803	0.326398	0.597334	0.466769
					0.178279	0.32682	0.597726	0.466837
					0.178729	0.327183	0.598009	0.467387
					0.178899	0.327392	0.59899	0.467621
					0.178985	0.327729	0.601005	0.468883
					0.17953	0.327894	0.601755	0.469344
					0.179599	0.327966	0.602608	0.470084
					0.179605	0.328186	0.603578	0.471788
					0.179688	0.32825	0.604603	0.472469
					0.17984	0.328256	0.605016	0.472627
					0.179979	0.328516	0.605415	0.473173
					0.180095	0.328532	0.605516	0.473337
					0.180481	0.328601	0.605983	0.474019
					0.180569	0.328759	0.606203	0.474269
					0.180766	0.329012	0.606366	0.474751
					0.180781	0.329144	0.60637	0.475189
					0.181255	0.329261	0.606794	0.475563
					0.181317	0.329534	0.60689	0.475565
					0.181677	0.329605	0.60691	0.476522
					0.182043	0.329669	0.60757	0.476696
					0.182678	0.330216	0.608465	0.476913
					0.182735	0.330316	0.608534	0.477114
					0.182786	0.330736	0.609096	0.477661
					0.183029	0.330764	0.609261	0.478542
					0.183454	0.331108	0.610249	0.479018
					0.183511	0.331186	0.610526	0.479701
					0.183945	0.33178	0.610566	0.479723
					0.184038	0.332014	0.611753	0.481362
					0.184071	0.33227	0.612004	0.481404
					0.184071	0.332303	0.612955	0.482308
					0.184209	0.33231	0.613797	0.482455
					0.184282	0.3329	0.615745	0.483717
					0.184291	0.332955	0.61746	0.484453
					0.184658	0.332997	0.617737	0.484915
					0.185003	0.333446	0.618285	0.486106
					0.185064	0.33365	0.618297	0.4867
					0.185313	0.33398	0.619287	0.487893
					0.185364	0.334367	0.620332	0.487893
					0.185566	0.33547	0.620779	0.488011
					0.185677	0.336775	0.621231	0.488226
					0.186011	0.337584	0.622299	0.488605
					0.186059	0.337806	0.622448	0.489237
					0.186137	0.338264	0.623496	0.489271
					0.186182	0.33968	0.624368	0.48962
					0.1864	0.339732	0.624435	0.490631
					0.186861	0.339785	0.624688	0.49067
					0.187523	0.340779	0.624707	0.491646
					0.187645	0.340837	0.625226	0.492309
					0.187773	0.340947	0.625613	0.492956
					0.187784	0.341021	0.625687	0.4933
					0.188152	0.341217	0.626264	0.493974
					0.188515	0.341877	0.62753	0.494633
					0.188611	0.341965	0.627947	0.494712
					0.189066	0.342144	0.628429	0.496584
					0.189479	0.342221	0.630906	0.498029
					0.189485	0.342375	0.631098	0.499291
					0.189626	0.342528	0.63157	0.500263
					0.189746	0.34298	0.632339	0.500317
					0.189839	0.343095	0.632537	0.500475
					0.189898	0.343152	0.632574	0.501718
					0.190341	0.344108	0.633327	0.50184
					0.19035	0.344659	0.633666	0.504134
					0.190958	0.344977	0.633802	0.505223
					0.191751	0.345067	0.635104	0.506396
					0.192374	0.345276	0.63576	0.506471
					0.192942	0.346653	0.635865	0.506974
					0.193231	0.347698	0.63613	0.508817
					0.193783	0.347848	0.636277	0.509001
					0.193863	0.34825	0.636334	0.510115
					0.193974	0.348671	0.63894	0.510127
					0.194072	0.348698	0.639672	0.510145
					0.194225	0.349167	0.641407	0.510257
					0.19467	0.349765	0.641758	0.510407
					0.194733	0.349784	0.645389	0.510576
					0.194892	0.349974	0.645962	0.512113
					0.195095	0.350409	0.646008	0.512211
					0.1951	0.350942	0.647702	0.512454
					0.195228	0.351767	0.648834	0.512678
					0.195304	0.352438	0.653458	0.513987
					0.195442	0.35332	0.653895	0.514042
					0.195606	0.353351	0.654147	0.515655
					0.195834	0.353822	0.654464	0.516475
					0.195986	0.354338	0.654541	0.517034
					0.196319	0.354491	0.654912	0.517491
					0.196504	0.354935	0.655273	0.517546
					0.196784	0.354946	0.655737	0.518954
					0.19688	0.355082	0.656045	0.519533
					0.196911	0.355451	0.656262	0.520166
					0.197344	0.355557	0.656647	0.520422
					0.19741	0.355675	0.656684	0.521269
					0.197601	0.356849	0.657319	0.52222
					0.197832	0.357012	0.658836	0.522289
					0.198194	0.35725	0.659484	0.522923
					0.198298	0.358211	0.659545	0.52313
					0.198302	0.359102	0.660239	0.524161
					0.198323	0.360305	0.660814	0.524727
					0.198495	0.360351	0.660981	0.525061
					0.198568	0.36091	0.661302	0.525303
					0.19862	0.361935	0.662045	0.525711
					0.198732	0.361935	0.662057	0.526246
					0.198947	0.362602	0.662136	0.526622
					0.199557	0.362745	0.662543	0.528609
					0.199637	0.363128	0.663216	0.528736
					0.199729	0.363303	0.663585	0.529433
					0.1998	0.36397	0.665035	0.52975
					0.199872	0.364372	0.665979	0.53085
					0.199886	0.364982	0.666515	0.530895
					0.199965	0.365077	0.667529	0.532059
					0.200475	0.365485	0.669196	0.532199
					0.20049	0.365554	0.66993	0.532295
					0.20055	0.36579	0.670425	0.532768
					0.200726	0.366026	0.670926	0.53347
					0.200917	0.366064	0.672013	0.53435
					0.201163	0.366187	0.672824	0.536058
					0.201175	0.366285	0.67449	0.536521
					0.201296	0.366427	0.674711	0.538023
					0.20141	0.366487	0.675019	0.538028
					0.202023	0.366487	0.675764	0.538143
					0.202034	0.366492	0.676674	0.538376
					0.202154	0.367548	0.67711	0.539503
					0.202368	0.367764	0.677993	0.540633
					0.202472	0.369293	0.678125	0.540866
					0.202714	0.369349	0.678699	0.541593
					0.202837	0.369397	0.679373	0.541831
					0.202879	0.36958	0.679545	0.542244
					0.202885	0.369945	0.680194	0.542357
					0.20301	0.370564	0.681862	0.542591
					0.203102	0.370718	0.683787	0.54324
					0.203493	0.37082	0.683822	0.544052
					0.203498	0.371043	0.685085	0.544194
					0.203939	0.371615	0.685832	0.544224
					0.203973	0.371687	0.687847	0.544329
					0.204339	0.372044	0.68828	0.544366
					0.204462	0.372633	0.688342	0.544645
					0.204591	0.372826	0.696981	0.546473
					0.204968	0.373041	0.697224	0.546549
					0.205079	0.373053	0.697711	0.546685
					0.205131	0.37353	0.698422	0.547133
					0.205449	0.374202	0.698993	0.547569
					0.205765	0.374218	0.699387	0.54845
					0.205787	0.374234	0.699841	0.548849
					0.206221	0.374828	0.700076	0.550158
					0.206232	0.376771	0.700168	0.552983
					0.206309	0.377203	0.701047	0.553213
					0.20633	0.377288	0.701559	0.554645
					0.206336	0.37754	0.7032	0.554877
					0.206591	0.377804	0.704411	0.555869
					0.206629	0.378236	0.704889	0.557439
					0.206822	0.378378	0.70543	0.558
					0.206827	0.379232	0.707	0.558595
					0.207262	0.379319	0.707456	0.559018
					0.207543	0.379937	0.709071	0.559022
					0.207774	0.380088	0.70913	0.559276
					0.20792	0.38033	0.712192	0.560762
					0.208333	0.380653	0.713267	0.56172
					0.208481	0.380851	0.713444	0.561786
					0.208535	0.38101	0.714361	0.562148
					0.208639	0.381454	0.716937	0.563157
					0.209247	0.381495	0.71846	0.563477
					0.209409	0.381885	0.720235	0.56389
					0.209412	0.382198	0.720752	0.563955
					0.209605	0.3822	0.724509	0.564686
					0.209651	0.382237	0.724539	0.565329
					0.209967	0.382686	0.724622	0.565871
					0.210119	0.383326	0.727591	0.566212
					0.210264	0.383622	0.729001	0.566894
					0.210353	0.383905	0.729288	0.566944
					0.210411	0.384207	0.731163	0.568018
					0.210646	0.384694	0.731309	0.568046
					0.210733	0.38498	0.731852	0.56853
					0.210738	0.385086	0.732872	0.568705
					0.211083	0.385316	0.733482	0.570831
					0.211159	0.385349	0.733768	0.571188
					0.211203	0.385455	0.733922	0.572489
					0.211667	0.385552	0.734121	0.572959
					0.212042	0.385581	0.73785	0.573954
					0.212286	0.385649	0.738464	0.575635
					0.212391	0.385953	0.740376	0.577177
					0.212572	0.386181	0.740702	0.577475
					0.212637	0.386386	0.741604	0.578205
					0.212763	0.386555	0.743802	0.579347
					0.212971	0.387058	0.744099	0.580154
					0.213026	0.387668	0.746134	0.580156
					0.213031	0.387768	0.747578	0.580275
					0.21306	0.38805	0.748132	0.58051
					0.213302	0.388291	0.748141	0.580944
					0.213416	0.389288	0.74856	0.581033
					0.213691	0.389409	0.748643	0.581193
					0.213933	0.389534	0.749291	0.585196
					0.213956	0.390058	0.751716	0.587471
					0.213964	0.390083	0.754164	0.587962
					0.214211	0.39032	0.754855	0.588112
					0.214268	0.391349	0.75609	0.588439
					0.214394	0.391407	0.756226	0.590173
					0.214482	0.392135	0.758426	0.590537
					0.214611	0.392144	0.758616	0.591056
					0.214617	0.392284	0.759116	0.591614
					0.214668	0.392674	0.760278	0.594187
					0.215354	0.392865	0.761276	0.59466
					0.2162	0.392897	0.761518	0.595024
					0.216267	0.3932	0.762155	0.595418
					0.216525	0.39402	0.762345	0.596308
					0.216576	0.394234	0.76249	0.596561
					0.216589	0.394404	0.762904	0.597003
					0.216762	0.394781	0.7669	0.597066
					0.216784	0.394781	0.767455	0.597574
					0.216831	0.394804	0.767808	0.599354
					0.216839	0.394818	0.767868	0.599618
					0.217031	0.39502	0.767901	0.601301
					0.217167	0.395699	0.767983	0.601306
					0.217216	0.397313	0.768553	0.60202
					0.217309	0.397342	0.768684	0.604626
					0.21746	0.397385	0.770024	0.605145
					0.217608	0.397476	0.770589	0.60525
					0.218319	0.397639	0.771133	0.610947
					0.218352	0.397692	0.772328	0.611372
					0.218445	0.397804	0.772366	0.61284
					0.218802	0.397945	0.773626	0.613312
					0.218893	0.398305	0.773714	0.614066
					0.219079	0.399143	0.775226	0.614228
					0.219091	0.400168	0.776367	0.614352
					0.219136	0.400601	0.777015	0.614673
					0.219676	0.40066	0.777554	0.61494
					0.219678	0.400864	0.778594	0.615541
					0.219855	0.400998	0.778618	0.615802
					0.219881	0.401082	0.779083	0.616907
					0.220072	0.401095	0.779371	0.617316
					0.220143	0.401305	0.779769	0.617715
					0.22017	0.401348	0.779904	0.617732
					0.220288	0.401549	0.780889	0.617959
					0.220308	0.401798	0.780957	0.6186
					0.220433	0.402383	0.781674	0.619281
					0.220591	0.402679	0.782452	0.619302
					0.220677	0.402681	0.782631	0.619722
					0.220774	0.403035	0.78338	0.61976
					0.220978	0.403326	0.784168	0.620456
					0.221018	0.403354	0.785978	0.62183
					0.22156	0.403795	0.786097	0.622609
					0.221598	0.403969	0.786622	0.623068
					0.221626	0.404118	0.787699	0.623788
					0.221694	0.404248	0.788072	0.62386
					0.221785	0.404514	0.788257	0.624638
					0.221877	0.405064	0.788447	0.626093
					0.222379	0.405332	0.788533	0.6272
					0.222764	0.405345	0.788558	0.627555
					0.222868	0.40536	0.789296	0.629959
					0.223075	0.405518	0.789354	0.629989
					0.223138	0.406692	0.789455	0.630623
					0.223141	0.406718	0.789609	0.630859
					0.223155	0.406845	0.789931	0.632348
					0.223302	0.407274	0.790072	0.632655
					0.223762	0.40795	0.790514	0.632894
					0.22409	0.408608	0.790677	0.633743
					0.224106	0.408829	0.790873	0.634415
					0.224113	0.410352	0.791423	0.634484
					0.22433	0.410967	0.794165	0.636568
					0.224403	0.411116	0.794318	0.63672
					0.224762	0.411415	0.795033	0.636868
					0.225012	0.412007	0.79563	0.637148
					0.225163	0.412232	0.795737	0.637241
					0.225193	0.41298	0.798249	0.637576
					0.2252	0.413396	0.798823	0.638347
					0.225414	0.413423	0.800674	0.638856
					0.225531	0.413674	0.80087	0.639192
					0.225859	0.413772	0.801393	0.639938
					0.2259	0.413884	0.801486	0.641406
					0.225944	0.414236	0.80228	0.642087
					0.226098	0.414357	0.804293	0.642149
					0.226125	0.415156	0.805889	0.643591
					0.226131	0.415323	0.80694	0.64472
					0.226135	0.415472	0.80696	0.644867
					0.226152	0.415498	0.807152	0.646789
					0.226493	0.41558	0.807315	0.647642
					0.226564	0.416133	0.809495	0.648027
					0.22685	0.416703	0.810033	0.648037
					0.226881	0.416877	0.810466	0.64888
					0.226974	0.417299	0.812018	0.649492
					0.227	0.417722	0.813723	0.649575
					0.227176	0.417809	0.814382	0.649643
					0.227226	0.417845	0.815077	0.650081
					0.227305	0.417879	0.815454	0.65099
					0.227421	0.41847	0.815504	0.651081
					0.227711	0.419025	0.816852	0.651153
					0.227747	0.420173	0.817027	0.651573
					0.227931	0.42102	0.817879	0.652484
					0.228038	0.421108	0.818219	0.653423
					0.228187	0.421243	0.818776	0.655844
					0.228222	0.421287	0.821121	0.6592
					0.228461	0.422153	0.821433	0.659875
					0.22901	0.422776	0.822204	0.660564
					0.229114	0.423185	0.822528	0.660771
					0.229185	0.423586	0.823177	0.662431
					0.229402	0.42414	0.823388	0.662635
					0.229458	0.424407	0.82372	0.662793
					0.229568	0.425089	0.82404	0.663188
					0.229798	0.425097	0.824912	0.664555
					0.229872	0.425134	0.825218	0.664798
					0.229989	0.425165	0.825663	0.665336
					0.23021	0.425198	0.825894	0.666153
					0.230239	0.425547	0.831942	0.666683
					0.230438	0.425834	0.833396	0.666821
					0.230609	0.426153	0.834306	0.666849
					0.230674	0.426473	0.835393	0.668191
					0.231281	0.426819	0.835428	0.668411
					0.23132	0.42686	0.835526	0.671534
					0.231433	0.427417	0.836431	0.674281
					0.231668	0.42797	0.836764	0.675583
					0.232196	0.427976	0.837002	0.676584
					0.232206	0.428066	0.837333	0.677152
					0.232371	0.428619	0.83771	0.678695
					0.232473	0.428959	0.838041	0.679038
					0.232788	0.429009	0.838218	0.679816
					0.232842	0.429257	0.838366	0.679824
					0.232966	0.429365	0.840046	0.681194
					0.232966	0.429552	0.841065	0.682655
					0.233558	0.429567	0.842868	0.683377
					0.233871	0.429722	0.842919	0.683713
					0.234728	0.430681	0.843197	0.683783
					0.234812	0.430854	0.844847	0.683938
					0.234934	0.430884	0.844847	0.684331
					0.235026	0.431231	0.845067	0.684776
					0.235568	0.431316	0.846622	0.685089
					0.235786	0.431405	0.846774	0.685346
					0.236249	0.43141	0.84683	0.686186
					0.236615	0.431444	0.847079	0.686662
					0.236986	0.431919	0.850314	0.686667
					0.237365	0.432341	0.851129	0.68698
					0.237543	0.432822	0.853429	0.687332
					0.238	0.433064	0.853789	0.687393
					0.238413	0.433516	0.85495	0.687451
					0.238546	0.433612	0.855554	0.688166
					0.23875	0.433788	0.855686	0.689125
					0.238962	0.434006	0.857281	0.689609
					0.239001	0.434388	0.859284	0.689746
					0.239083	0.434773	0.859946	0.689936
					0.239161	0.43538	0.860328	0.69086
					0.239499	0.436235	0.861623	0.6921
					0.239659	0.436936	0.861886	0.692115
					0.239832	0.437124	0.862207	0.692182
					0.239879	0.437214	0.862556	0.693867
					0.239922	0.437226	0.863366	0.694664
					0.239975	0.437349	0.86545	0.69516
					0.240133	0.437929	0.865895	0.695408
					0.240353	0.43821	0.871266	0.695516
					0.240524	0.438224	0.871325	0.695919
					0.240667	0.439251	0.874181	0.697838
					0.240671	0.439286	0.875696	0.69869
					0.240881	0.439606	0.875904	0.698984
					0.240956	0.43988	0.875983	0.699208
					0.241232	0.440789	0.878913	0.699308
					0.241414	0.440944	0.879271	0.700135
					0.24148	0.441349	0.879656	0.700392
					0.241582	0.442249	0.880094	0.704242
					0.241676	0.442364	0.882587	0.704769
					0.241865	0.442677	0.883306	0.704834
					0.242017	0.442763	0.883398	0.704945
					0.242385	0.443625	0.883977	0.7061
					0.242648	0.443758	0.884259	0.706214
					0.242702	0.443837	0.885751	0.707732
					0.242734	0.444126	0.887018	0.707894
					0.242952	0.444172	0.889436	0.708265
					0.242963	0.444912	0.890166	0.709375
					0.243022	0.444933	0.890207	0.711523
					0.243547	0.44531	0.89052	0.71183
					0.243937	0.448107	0.891698	0.712796
					0.243955	0.448948	0.891736	0.714768
					0.244014	0.449101	0.893479	0.715104
					0.244266	0.449319	0.893555	0.715727
					0.244289	0.449424	0.894747	0.716094
					0.244411	0.449985	0.896313	0.716471
					0.244526	0.450038	0.896329	0.717304
					0.244654	0.450371	0.896775	0.719651
					0.244779	0.450979	0.897591	0.720528
					0.244852	0.451108	0.900778	0.721241
					0.244906	0.451476	0.902512	0.721622
					0.244989	0.45188	0.902892	0.72188
					0.245165	0.452127	0.903252	0.722048
					0.2452	0.45284	0.904639	0.722933
					0.245279	0.4533	0.904938	0.72313
					0.245397	0.454034	0.906348	0.72329
					0.245532	0.454099	0.908388	0.727103
					0.245554	0.454163	0.909179	0.727314
					0.245741	0.45429	0.909274	0.727417
					0.24597	0.454626	0.909632	0.727505
					0.245985	0.456525	0.916194	0.727772
					0.246113	0.456664	0.916423	0.727967
					0.24622	0.457271	0.916693	0.730321
					0.246388	0.457305	0.917669	0.73071
					0.246608	0.458082	0.921068	0.730919
					0.246657	0.458089	0.923109	0.73151
					0.246937	0.45852	0.92507	0.7334
					0.247028	0.458595	0.925381	0.736096
					0.247146	0.458862	0.931987	0.736245
					0.247436	0.459074	0.932814	0.737514
					0.247493	0.4595	0.93337	0.738847
					0.247711	0.459651	0.933534	0.738959
					0.247732	0.4605	0.933985	0.739663
					0.247801	0.460873	0.934589	0.740906
					0.247949	0.460917	0.93607	0.74673
					0.248073	0.461104	0.937415	0.747025
					0.248103	0.461427	0.941144	0.747031
					0.248171	0.46172	0.941282	0.748343
					0.248483	0.461994	0.941298	0.748665
					0.248635	0.46225	0.942671	0.750569
					0.248911	0.462559	0.942938	0.750676
					0.249237	0.462981	0.943689	0.752487
					0.249642	0.463117	0.945997	0.752539
					0.249665	0.463608	0.946217	0.754571
					0.249918	0.464265	0.947913	0.754708
					0.250264	0.464483	0.948517	0.754925
					0.250329	0.464588	0.948666	0.755258
					0.250342	0.464799	0.950099	0.755842
					0.250362	0.466279	0.952627	0.755952
					0.250516	0.466462	0.954819	0.75673
					0.250576	0.466766	0.955749	0.75688
					0.250981	0.46708	0.957154	0.757021
					0.250983	0.467159	0.958948	0.758932
					0.251405	0.467993	0.959092	0.759222
					0.251468	0.468991	0.959286	0.759826
					0.251516	0.469269	0.960758	0.760671
					0.251627	0.469842	0.964758	0.760692
					0.251706	0.470385	0.964775	0.762716
					0.251716	0.470392	0.965303	0.764159
					0.251987	0.470504	0.966647	0.766188
					0.252312	0.470588	0.968332	0.76853
					0.252486	0.47134	0.970117	0.768786
					0.252791	0.471461	0.970401	0.770159
					0.253	0.471511	0.970471	0.770845
					0.25313	0.471775	0.97057	0.771537
					0.253309	0.472103	0.971261	0.77244
					0.253427	0.473004	0.971433	0.772834
					0.253503	0.473251	0.971494	0.773944
					0.253742	0.473426	0.973216	0.774542
					0.254124	0.473487	0.974793	0.775752
					0.254157	0.474475	0.975814	0.775912
					0.254158	0.474942	0.977451	0.777315
					0.254684	0.475289	0.97846	0.780238
					0.254698	0.475381	0.978604	0.780813
					0.254783	0.475615	0.981204	0.782271
					0.255262	0.476901	0.981231	0.782794
					0.255355	0.477062	0.981541	0.783206
					0.255387	0.477243	0.981781	0.783483
					0.255475	0.477402	0.981941	0.783551
					0.255653	0.477469	0.986338	0.783639
					0.256152	0.477608	0.988577	0.784796
					0.256255	0.478115	0.989714	0.785986
					0.256564	0.478446	0.989889	0.786853
					0.256811	0.478854	0.990876	0.787004
					0.256998	0.478927	0.993904	0.787075
					0.257223	0.479352	0.995625	0.787267
					0.257249	0.480288	0.996383	0.788053
					0.257567	0.480606	0.998587	0.78806
					0.257872	0.4807	1.00086	0.789288
					0.258145	0.480862	1.00107	0.790971
					0.258216	0.480909	1.00238	0.792032
					0.258417	0.481635	1.00459	0.793586
					0.258451	0.482539	1.00583	0.794163
					0.258568	0.482883	1.00676	0.799038
					0.258635	0.482922	1.00713	0.799095
					0.258786	0.482988	1.00786	0.799204
					0.258829	0.4841	1.00928	0.79949
					0.258897	0.484663	1.01084	0.799562
					0.25892	0.48491	1.01093	0.800722
					0.259128	0.484997	1.01252	0.801101
					0.259146	0.484999	1.0167	0.803695
					0.259173	0.485027	1.01999	0.804188
					0.259319	0.48547	1.02029	0.804274
					0.259369	0.485607	1.02244	0.805145
					0.259411	0.486205	1.02482	0.80598
					0.259536	0.487545	1.02497	0.810279
					0.25971	0.48761	1.0258	0.811042
					0.259743	0.487864	1.02798	0.811399
					0.260431	0.488038	1.02936	0.817446
					0.260484	0.488046	1.03489	0.818189
					0.260568	0.488502	1.03524	0.818521
					0.260571	0.488606	1.03595	0.819625
					0.260715	0.488671	1.03896	0.820744
					0.261411	0.489428	1.03935	0.821033
					0.26162	0.489548	1.04321	0.824035
					0.261699	0.489821	1.04543	0.82427
					0.262	0.490423	1.04764	0.824859
					0.262153	0.490608	1.04859	0.828016
					0.262267	0.490625	1.04984	0.829566
					0.262297	0.490673	1.05149	0.829975
					0.262335	0.491262	1.05314	0.830606
					0.262359	0.49446	1.05415	0.831059
					0.26258	0.494531	1.05457	0.831192
					0.262612	0.494695	1.05561	0.831294
					0.262669	0.494697	1.05571	0.833261
					0.262734	0.49497	1.05685	0.833955
					0.263103	0.495272	1.05708	0.834166
					0.263325	0.495432	1.05804	0.834722
					0.263521	0.495762	1.06174	0.834957
					0.263839	0.495939	1.06329	0.83516
					0.263943	0.496493	1.06476	0.836226
					0.264187	0.496709	1.06494	0.839498
					0.264195	0.49721	1.06946	0.839996
					0.264467	0.497272	1.07375	0.842847
					0.264649	0.497635	1.07414	0.842896
					0.265179	0.498023	1.07525	0.843575
					0.265302	0.498248	1.07731	0.843678
					0.265467	0.498581	1.07808	0.844788
					0.26564	0.498799	1.07964	0.846442
					0.266222	0.498814	1.08075	0.847278
					0.266274	0.499791	1.0814	0.847897
					0.267494	0.499969	1.084	0.848445
					0.267536	0.502076	1.08602	0.849652
					0.267663	0.502807	1.08604	0.849925
					0.267736	0.503265	1.09012	0.850686
					0.267984	0.503909	1.09503	0.8509
					0.268061	0.504714	1.09661	0.851408
					0.268653	0.504715	1.09785	0.853034
					0.268661	0.506701	1.10034	0.855226
					0.268796	0.506902	1.10463	0.855357
					0.268824	0.507202	1.10966	0.856189
					0.269043	0.507334	1.11174	0.856353
					0.26927	0.507348	1.11314	0.856784
					0.269608	0.507657	1.11328	0.857734
					0.269745	0.508005	1.11383	0.858099
					0.269757	0.50875	1.11413	0.858279
					0.270059	0.509184	1.11536	0.859096
					0.270071	0.509232	1.1168	0.860696
					0.270277	0.509287	1.11698	0.862259
					0.270314	0.509316	1.11709	0.863319
					0.270327	0.509555	1.11807	0.864752
					0.270417	0.510301	1.11844	0.865489
					0.270718	0.510652	1.11904	0.866641
					0.270776	0.510943	1.1222	0.87084
					0.270842	0.511396	1.12513	0.8726
					0.270946	0.512561	1.12539	0.872725
					0.271096	0.512717	1.12546	0.873407
					0.271229	0.512773	1.12818	0.876436
					0.271441	0.512832	1.12927	0.877733
					0.271528	0.513255	1.1297	0.878098
					0.271925	0.513793	1.13268	0.878862
					0.272034	0.514114	1.13521	0.882869
					0.27221	0.51425	1.13704	0.885018
					0.272225	0.515133	1.14681	0.886887
					0.272677	0.515684	1.15127	0.888088
					0.272703	0.51598	1.15368	0.889282
					0.273202	0.51713	1.15513	0.890257
					0.273382	0.51758	1.15538	0.893285
					0.273496	0.51783	1.15611	0.895295
					0.274156	0.518261	1.16157	0.895522
					0.274546	0.518691	1.16245	0.89681
					0.274686	0.518751	1.16304	0.89875
					0.274837	0.519316	1.16336	0.900145
					0.274977	0.519422	1.16345	0.901233
					0.275088	0.519505	1.16451	0.902157
					0.275728	0.519787	1.16463	0.902647
					0.276099	0.519834	1.1648	0.903285
					0.27619	0.52046	1.16517	0.905758
					0.276193	0.520595	1.1673	0.906014
					0.276258	0.521667	1.16898	0.906245
					0.276454	0.522622	1.17796	0.906408
					0.276468	0.523155	1.17822	0.906506
					0.27657	0.523293	1.17838	0.908496
					0.276642	0.523441	1.17943	0.911404
					0.277394	0.524351	1.17991	0.911664
					0.277643	0.524604	1.18117	0.912306
					0.277684	0.524691	1.18123	0.912664
					0.278493	0.524889	1.18415	0.912707
					0.278496	0.525279	1.18499	0.914457
					0.278502	0.52569	1.18522	0.916058
					0.27908	0.525999	1.18652	0.917855
					0.279693	0.526041	1.1883	0.918365
					0.279847	0.526111	1.1885	0.919295
					0.279941	0.526294	1.18859	0.919304
					0.280013	0.526314	1.18863	0.919844
					0.280062	0.526367	1.18869	0.923258
					0.280146	0.526604	1.1933	0.923429
					0.280263	0.527586	1.19375	0.923584
					0.280309	0.528397	1.19435	0.92434
					0.280388	0.52882	1.19619	0.924377
					0.280422	0.528983	1.20747	0.924476
					0.280588	0.529043	1.212	0.924644
					0.280922	0.53046	1.21426	0.925491
					0.280932	0.530805	1.21463	0.925827
					0.281207	0.531515	1.21511	0.926862
					0.28133	0.531722	1.21826	0.927582
					0.281346	0.531859	1.21991	0.927653
					0.281486	0.531905	1.22056	0.929773
					0.281512	0.532126	1.22558	0.932514
					0.28196	0.532268	1.22681	0.933521
					0.282345	0.53279	1.22825	0.935003
					0.282493	0.532798	1.22878	0.937612
					0.282808	0.532913	1.23029	0.939033
					0.282808	0.533115	1.23271	0.941343
					0.28281	0.533446	1.23801	0.941345
					0.282988	0.533604	1.2417	0.944928
					0.282992	0.533704	1.24497	0.945203
					0.283128	0.533794	1.24624	0.946289
					0.283169	0.534376	1.2487	0.947597
					0.28327	0.535621	1.24908	0.952241
					0.283353	0.536247	1.25295	0.953624
					0.283399	0.536298	1.25389	0.958114
					0.28352	0.536492	1.2576	0.959613
					0.283529	0.536515	1.25952	0.962995
					0.283665	0.536651	1.26133	0.964253
					0.283729	0.53707	1.26152	0.964425
					0.283947	0.537311	1.26366	0.965186
					0.283962	0.537737	1.26561	0.97067
					0.284022	0.538086	1.27015	0.975431
					0.284064	0.538131	1.27086	0.975583
					0.284211	0.538219	1.2717	0.976008
					0.284225	0.538636	1.27181	0.976229
					0.284456	0.538839	1.27338	0.976333
					0.285248	0.538841	1.27487	0.978517
					0.285711	0.538854	1.27571	0.980278
					0.28578	0.538985	1.27615	0.981065
					0.286017	0.539129	1.279	0.981439
					0.286062	0.541482	1.28091	0.982565
					0.286216	0.541767	1.28128	0.985487
					0.286279	0.541925	1.28344	0.988842
					0.286373	0.541943	1.28481	0.988854
					0.286429	0.54243	1.28719	0.99086
					0.286543	0.542544	1.28981	0.991237
					0.286728	0.542619	1.29034	0.991538
					0.287013	0.542729	1.29071	0.99401
					0.287125	0.542834	1.29101	0.995597
					0.287234	0.542834	1.29416	0.996038
					0.28724	0.543046	1.29603	0.999952
					0.287258	0.543161	1.29915	1.00012
					0.287329	0.543437	1.30291	1.00062
					0.287717	0.545003	1.30663	1.00084
					0.287886	0.545232	1.30693	1.00192
					0.287923	0.545301	1.30764	1.00289
					0.288003	0.545506	1.30783	1.00326
					0.288391	0.546385	1.30844	1.00419
					0.288436	0.546593	1.31126	1.0042
					0.288438	0.546789	1.31286	1.00617
					0.288913	0.547164	1.31336	1.00619
					0.288967	0.547206	1.31356	1.00626
					0.289053	0.547311	1.3136	1.00671
					0.289235	0.547843	1.3183	1.00688
					0.289324	0.548043	1.3209	1.00791
					0.289481	0.548162	1.32375	1.00819
					0.289486	0.548219	1.32457	1.01252
					0.2895	0.548279	1.32873	1.01513
					0.289739	0.548408	1.33527	1.01713
					0.289752	0.548522	1.33789	1.0198
					0.29	0.548746	1.34082	1.02723
					0.290112	0.549162	1.34163	1.02753
					0.290214	0.549192	1.34184	1.028
					0.290315	0.549976	1.34188	1.02856
					0.290396	0.550002	1.342	1.02997
					0.290409	0.550029	1.34259	1.03103
					0.290419	0.550317	1.34277	1.03143
					0.290689	0.551431	1.34292	1.03448
					0.291125	0.552082	1.34777	1.03516
					0.291226	0.552469	1.34918	1.03656
					0.291422	0.55304	1.35171	1.03851
					0.29156	0.553247	1.35186	1.03968
					0.291647	0.553396	1.35362	1.04046
					0.291878	0.554252	1.35468	1.04219
					0.292142	0.555356	1.35845	1.04539
					0.292264	0.555763	1.35911	1.04576
					0.292343	0.556706	1.36021	1.04744
					0.292406	0.557581	1.36224	1.04753
					0.292538	0.557718	1.36234	1.04791
					0.292662	0.557771	1.36437	1.0502
					0.292713	0.557774	1.36479	1.05119
					0.292818	0.557908	1.36583	1.05364
					0.292897	0.558114	1.36725	1.05378
					0.293216	0.558151	1.36818	1.05583
					0.2934	0.558419	1.37087	1.0573
					0.293727	0.558696	1.37093	1.0621
					0.293794	0.559444	1.37369	1.06293
					0.293801	0.559535	1.37391	1.06324
					0.293937	0.560385	1.37628	1.06405
					0.294315	0.560748	1.37774	1.0645
					0.294781	0.56192	1.37842	1.06498
					0.294953	0.563103	1.38541	1.06683
					0.29506	0.563239	1.38566	1.06794
					0.295089	0.56325	1.38996	1.06808
					0.295199	0.563617	1.39909	1.07128
					0.29536	0.563669	1.40268	1.07201
					0.295447	0.564253	1.40611	1.07235
					0.296078	0.564258	1.40669	1.0725
					0.296205	0.564264	1.40779	1.07269
					0.29629	0.564448	1.41067	1.07331
					0.296414	0.564682	1.41125	1.07401
					0.296629	0.565499	1.41318	1.07403
					0.296988	0.566253	1.41393	1.07501
					0.297272	0.567059	1.41885	1.07517
					0.297274	0.567205	1.41973	1.07727
					0.297802	0.567293	1.42462	1.08012
					0.297991	0.567556	1.42663	1.08157
					0.29816	0.567777	1.42673	1.08178
					0.298393	0.567845	1.42717	1.08202
					0.298488	0.568408	1.42965	1.08214
					0.298609	0.56882	1.43549	1.08215
					0.298749	0.56892	1.439	1.08475
					0.298962	0.569018	1.44072	1.08662
					0.299081	0.569488	1.45065	1.08742
					0.299172	0.570033	1.45079	1.08844
					0.29921	0.570729	1.45671	1.08863
					0.299249	0.570905	1.46202	1.09171
					0.299371	0.571337	1.47336	1.09522
					0.299408	0.571832	1.47346	1.0953
					0.299464	0.57292	1.47464	1.09556
					0.299587	0.57322	1.47507	1.09585
					0.29963	0.574805	1.47582	1.09614
					0.299734	0.574966	1.47761	1.09727
					0.300291	0.575873	1.48122	1.09944
					0.300476	0.576475	1.48472	1.10024
					0.300682	0.576493	1.48488	1.10065
					0.300977	0.576946	1.48717	1.1021
					0.301158	0.577049	1.48823	1.10211
					0.301309	0.57719	1.49524	1.10372
					0.301638	0.577722	1.4966	1.10432
					0.301693	0.57842	1.49929	1.10448
					0.301755	0.578512	1.50466	1.10598
					0.30183	0.578665	1.51082	1.10606
					0.301831	0.579167	1.51356	1.11144
					0.302157	0.579452	1.51425	1.11666
					0.302387	0.579574	1.51738	1.11762
					0.302438	0.579737	1.51757	1.11989
					0.302614	0.579861	1.52104	1.12323
					0.30272	0.580075	1.52708	1.12461
					0.303147	0.580239	1.52826	1.13323
					0.30317	0.580348	1.52967	1.13366
					0.303222	0.580384	1.53048	1.13415
					0.303286	0.580513	1.53262	1.13508
					0.303425	0.580818	1.5388	1.1365
					0.303544	0.581211	1.54114	1.14425
					0.303679	0.582173	1.54355	1.1482
					0.303691	0.583327	1.56015	1.14832
					0.3038	0.583472	1.56016	1.14903
					0.303952	0.583682	1.56543	1.14937
					0.303976	0.584024	1.56725	1.15562
					0.304501	0.584111	1.56839	1.15892
					0.304607	0.58454	1.56975	1.15965
					0.304681	0.585291	1.57176	1.15986
					0.304706	0.585755	1.58191	1.16218
					0.30477	0.586102	1.58228	1.16279
					0.304844	0.586178	1.58253	1.16488
					0.305105	0.586781	1.58382	1.16923
					0.305126	0.586995	1.58432	1.17026
					0.305556	0.587379	1.5954	1.17096
					0.305581	0.589165	1.59789	1.17165
					0.305591	0.58921	1.5983	1.17211
					0.30577	0.589408	1.61397	1.1761
					0.306039	0.589864	1.619	1.17656
					0.306361	0.589889	1.62775	1.17927
					0.30647	0.590269	1.63627	1.18017
					0.307001	0.590604	1.63752	1.18067
					0.30704	0.590619	1.63968	1.18186
					0.307202	0.591152	1.6453	1.18277
					0.307328	0.591297	1.65068	1.18385
					0.307603	0.591644	1.65225	1.18649
					0.307611	0.591835	1.654	1.18829
					0.308038	0.592009	1.65615	1.18888
					0.308156	0.592036	1.66057	1.19284
					0.308386	0.592233	1.66203	1.19344
					0.308421	0.592531	1.67256	1.20415
					0.308631	0.592655	1.67629	1.20726
					0.308677	0.592662	1.67861	1.20909
					0.308685	0.592816	1.68262	1.21424
					0.308756	0.593594	1.69088	1.21571
					0.308831	0.593834	1.6945	1.21683
					0.308868	0.594819	1.70154	1.21705
					0.308908	0.594971	1.70412	1.21948
					0.309107	0.595992	1.7065	1.22457
					0.309301	0.596113	1.71155	1.23176
					0.309383	0.596286	1.71619	1.2327
					0.309498	0.597648	1.72125	1.23337
					0.309677	0.597798	1.72207	1.23544
					0.310006	0.597951	1.74008	1.23552
					0.310031	0.598236	1.74556	1.23595
					0.310404	0.598716	1.76599	1.23753
					0.310474	0.598971	1.76851	1.23809
					0.310491	0.599535	1.77258	1.23861
					0.310573	0.599548	1.78283	1.23867
					0.310877	0.600395	1.78686	1.23867
					0.311107	0.602102	1.8042	1.23872
					0.311115	0.602263	1.81512	1.24287
					0.311261	0.602263	1.82563	1.24834
					0.311487	0.602884	1.82705	1.25181
					0.3115	0.60309	1.83914	1.25233
					0.311745	0.603155	1.84265	1.25274
					0.311952	0.603598	1.84289	1.2545
					0.311955	0.603722	1.84337	1.25462
					0.312056	0.603733	1.84402	1.25491
					0.31211	0.603893	1.84971	1.25546
					0.312339	0.604347	1.86153	1.25913
					0.312363	0.604418	1.86327	1.26081
					0.312376	0.604613	1.86991	1.26457
					0.312406	0.605728	1.87933	1.27071
					0.312484	0.60577	1.88311	1.27384
					0.312657	0.607615	1.88459	1.27405
					0.312678	0.608341	1.89834	1.27434
					0.312826	0.608585	1.90342	1.27787
					0.312833	0.608734	1.92211	1.28022
					0.312833	0.609053	1.92908	1.28221
					0.313344	0.609792	1.93226	1.28415
					0.313372	0.6104	1.93577	1.28967
					0.313658	0.610727	1.93713	1.2908
					0.314239	0.610874	1.94725	1.2949
					0.314315	0.61093	1.95028	1.29587
					0.31442	0.611452	1.96638	1.29638
					0.314431	0.611487	1.96856	1.29682
					0.314645	0.611672	1.98025	1.29814
					0.314669	0.612867	2.0031	1.29953
					0.314845	0.612886	2.01668	1.30026
					0.314871	0.612894	2.02032	1.30359
					0.315058	0.613397	2.0259	1.30684
					0.315362	0.613621	2.03027	1.30827
					0.315422	0.61417	2.03448	1.30947
					0.315694	0.614258	2.05341	1.30949
					0.315874	0.614301	2.05934	1.31084
					0.315904	0.614637	2.06925	1.31919
					0.315929	0.616016	2.08298	1.32702
					0.31593	0.616311	2.10296	1.32976
					0.316093	0.616468	2.11924	1.33018
					0.316155	0.616532	2.14007	1.33089
					0.316363	0.616805	2.14694	1.33815
					0.316369	0.616854	2.15056	1.33942
					0.316638	0.617445	2.16377	1.34228
					0.316961	0.617484	2.16874	1.34387
					0.317131	0.617652	2.17097	1.34532
					0.317428	0.617834	2.17583	1.35091
					0.317538	0.619184	2.17918	1.35268
					0.317693	0.619311	2.18085	1.35287
					0.317724	0.619444	2.21464	1.35323
					0.318011	0.620024	2.21814	1.35454
					0.318124	0.62007	2.23361	1.35531
					0.318266	0.620303	2.24393	1.36104
					0.318336	0.620771	2.25236	1.36153
					0.318416	0.620863	2.25277	1.36216
					0.318493	0.620953	2.26016	1.3626
					0.318527	0.621102	2.26591	1.36553
					0.318736	0.621287	2.28798	1.36722
					0.318752	0.621304	2.29261	1.37078
					0.31887	0.621323	2.30027	1.37236
					0.319131	0.622001	2.31544	1.37454
					0.319324	0.622256	2.32647	1.37506
					0.319479	0.623925	2.33919	1.37809
					0.319588	0.624271	2.33932	1.38153
					0.31991	0.624599	2.34241	1.38353
					0.319928	0.625061	2.37348	1.38458
					0.320196	0.625106	2.38737	1.3852
					0.320227	0.625123	2.38801	1.3861
					0.320265	0.626329	2.40611	1.38626
					0.320489	0.628906	2.41175	1.39188
					0.32059	0.629417	2.41933	1.39283
					0.320868	0.629728	2.42266	1.39291
					0.321047	0.629732	2.44155	1.39707
					0.321272	0.629984	2.45251	1.40255
					0.321304	0.630095	2.47848	1.40826
					0.321611	0.630653	2.49738	1.4093
					0.322074	0.631084	2.49988	1.41023
					0.322132	0.631608	2.51834	1.41669
					0.322335	0.631608	2.53122	1.41698
					0.322417	0.63184	2.53955	1.41705
					0.322547	0.632195	2.54727	1.42112
					0.323363	0.633697	2.5532	1.4283
					0.323682	0.634143	2.60807	1.42991
					0.323749	0.63415	2.62428	1.43304
					0.324023	0.634296	2.65521	1.43351
					0.324305	0.635436	2.68583	1.43493
					0.324796	0.635528	2.70893	1.43573
					0.324814	0.635982	2.71513	1.43578
					0.324989	0.637601	2.75523	1.4407
					0.324994	0.637632	2.76596	1.44449
					0.32515	0.637817	2.77691	1.44999
					0.325476	0.637903	2.77783	1.45215
					0.325767	0.638123	2.83239	1.45638
					0.32581	0.638139	2.8338	1.46439
					0.32641	0.638198	2.83865	1.46595
					0.326551	0.638245	2.84321	1.46834
					0.326583	0.639155	2.91259	1.46852
					0.326743	0.639164	2.94865	1.46921
					0.327701	0.64047	2.96809	1.46938
					0.327739	0.640921	3.0758	1.48097
					0.327758	0.641591	3.08007	1.4819
					0.32781	0.642082	3.08425	1.48345
					0.328036	0.642665	3.08909	1.48367
					0.328061	0.642763	3.1908	1.48995
					0.328207	0.643401	3.21235	1.49923
					0.328437	0.643405	3.25531	1.50874
					0.328573	0.643948	3.27927	1.51121
					0.32883	0.644482	3.38393	1.51318
					0.328955	0.644588	3.41918	1.51471
					0.329136	0.644925	3.42466	1.51676
					0.329482	0.645336	3.44796	1.52182
					0.329538	0.64594	3.48524	1.52207
					0.329761	0.646658	3.59405	1.52487
					0.329855	0.646674	3.61442	1.52666
					0.330238	0.647516	3.68358	1.52718
					0.330263	0.648221	3.71689	1.52854
					0.330309	0.648494	3.80915	1.53846
					0.330419	0.649425	3.85245	1.53866
					0.330612	0.650226	3.91439	1.53981
					0.330702	0.650524	3.96746	1.54118
					0.33096	0.651364	4.0292	1.54231
					0.331042	0.652054	4.03608	1.54372
					0.331216	0.653009	4.13692	1.5476
					0.331283	0.654063	4.15307	1.54859
					0.33131	0.654069	4.35323	1.54884
					0.331318	0.655646	4.38256	1.54929
					0.331683	0.655843	4.38766	1.55198
					0.331771	0.655965	4.46121	1.55448
					0.331785	0.656563	4.53892	1.55986
					0.332048	0.656812	4.58337	1.56188
					0.332264	0.656878	4.69366	1.56378
					0.332591	0.6572	4.90038	1.56953
					0.33306	0.657263	4.90961	1.57412
					0.333761	0.657301	4.98443	1.57722
					0.333908	0.658635	5.74687	1.57984
					0.333914	0.658651	5.80191	1.58256
					0.333942	0.659032	6.373	1.58542
					0.334437	0.659043	6.43371	1.58781
					0.334514	0.661117	6.83889	1.59724
					0.334744	0.661607	7.15581	1.59824
					0.334852	0.661891	7.59628	1.60029
					0.335105	0.661992	8.64842	1.60126
					0.335451	0.662015		1.60644
					0.335713	0.662102		1.60668
					0.336046	0.662155		1.61029
					0.336338	0.663532		1.61471
					0.336344	0.663845		1.6197
					0.336467	0.66419		1.6238
					0.336584	0.664364		1.62624
					0.336598	0.664875		1.6303
					0.336776	0.665869		1.63153
					0.336896	0.665926		1.63178
					0.336906	0.666098		1.63264
					0.336967	0.666153		1.6348
					0.337042	0.667222		1.64292
					0.337048	0.667467		1.64563
					0.337313	0.667905		1.6504
					0.337358	0.66793		1.65145
					0.33758	0.668647		1.65881
					0.337591	0.668761		1.66101
					0.337679	0.669324		1.66576
					0.338859	0.669629		1.67037
					0.338876	0.670039		1.67245
					0.338885	0.671365		1.67483
					0.339018	0.671468		1.67621
					0.339267	0.67147		1.67908
					0.339365	0.671551		1.6813
					0.339386	0.671621		1.68234
					0.339546	0.673777		1.68238
					0.339839	0.673969		1.68469
					0.340403	0.674085		1.68474
					0.340465	0.674487		1.68959
					0.340498	0.674938		1.69086
					0.340521	0.675291		1.69505
					0.340603	0.67593		1.69849
					0.34062	0.676658		1.70477
					0.340963	0.676675		1.7077
					0.341049	0.677708		1.7095
					0.341468	0.678005		1.71464
					0.341917	0.678684		1.71511
					0.342401	0.679265		1.71576
					0.342619	0.679463		1.71576
					0.34307	0.679467		1.71688
					0.343227	0.679483		1.7169
					0.343265	0.679708		1.71913
					0.343292	0.679871		1.72192
					0.343352	0.679909		1.73594
					0.343569	0.679999		1.73959
					0.343719	0.680431		1.74751
					0.343949	0.680462		1.75061
					0.343956	0.680787		1.75401
					0.344023	0.681174		1.75602
					0.344124	0.681399		1.76195
					0.34482	0.68156		1.76543
					0.344965	0.681716		1.7659
					0.345102	0.682429		1.77887
					0.345666	0.682856		1.78305
					0.3457	0.683178		1.78343
					0.345794	0.683392		1.78355
					0.345801	0.683663		1.7853
					0.346029	0.683933		1.78806
					0.346045	0.684544		1.79194
					0.34611	0.686187		1.80145
					0.346126	0.686773		1.80358
					0.346262	0.687154		1.80448
					0.346607	0.687305		1.80885
					0.346629	0.687765		1.82558
					0.346683	0.688438		1.83532
					0.346833	0.689732		1.83586
					0.346954	0.691235		1.86036
					0.347049	0.691487		1.86451
					0.347191	0.691519		1.86658
					0.347277	0.691771		1.86986
					0.347352	0.693157		1.87042
					0.347611	0.693336		1.88
					0.347683	0.694489		1.88265
					0.347907	0.695129		1.88279
					0.348037	0.695584		1.89136
					0.348166	0.69634		1.89288
					0.348354	0.697117		1.89319
					0.348364	0.697574		1.89355
					0.34837	0.698057		1.89952
					0.348521	0.698201		1.90295
					0.348781	0.698869		1.90456
					0.348872	0.698945		1.90526
					0.349115	0.699278		1.91152
					0.349147	0.699299		1.91347
					0.349237	0.699926		1.91609
					0.34958	0.700272		1.91623
					0.350125	0.701638		1.92551
					0.350214	0.701792		1.92826
					0.350286	0.70193		1.93256
					0.350412	0.702427		1.93607
					0.350767	0.702525		1.93796
					0.350772	0.703158		1.93801
					0.350964	0.703814		1.9476
					0.351426	0.705036		1.9521
					0.351653	0.705476		1.95211
					0.351804	0.705954		1.9592
					0.351841	0.7065		1.96289
					0.35218	0.706972		1.96366
					0.352192	0.707189		1.96867
					0.352628	0.707367		1.97042
					0.352652	0.707411		1.97417
					0.352722	0.708002		1.97475
					0.353057	0.708482		1.97592
					0.353184	0.708773		1.9813
					0.353515	0.709173		1.98478
					0.353531	0.709202		1.99775
					0.353554	0.710336		1.99856
					0.353606	0.710415		2.00058
					0.353628	0.710775		2.00346
					0.353904	0.710959		2.00644
					0.353971	0.711431		2.01239
					0.354017	0.711603		2.02188
					0.35405	0.71241		2.02284
					0.354778	0.713197		2.02329
					0.355058	0.713442		2.02751
					0.355109	0.71364		2.03204
					0.355257	0.713791		2.0502
					0.355551	0.713884		2.05173
					0.356016	0.714866		2.05555
					0.356028	0.715127		2.08133
					0.356316	0.716127		2.08879
					0.356358	0.716636		2.09424
					0.356391	0.716694		2.10044
					0.356502	0.717086		2.10474
					0.356519	0.717818		2.10709
					0.356589	0.718019		2.11593
					0.356748	0.718085		2.11617
					0.356841	0.718399		2.1315
					0.356991	0.718825		2.13765
					0.356991	0.719277		2.14404
					0.357164	0.720574		2.14774
					0.35727	0.720732		2.14778
					0.3573	0.721139		2.15939
					0.357358	0.721285		2.16719
					0.357509	0.721376		2.19184
					0.357597	0.722429		2.19668
					0.357612	0.722621		2.19734
					0.357671	0.724304		2.20518
					0.357782	0.724959		2.22099
					0.357853	0.725108		2.22329
					0.35801	0.725252		2.22514
					0.358309	0.726037		2.23308
					0.358312	0.726287		2.23485
					0.358348	0.726345		2.23799
					0.358801	0.727372		2.24091
					0.358881	0.727584		2.2518
					0.35897	0.728413		2.26457
					0.358994	0.728571		2.26909
					0.359065	0.730269		2.28044
					0.359458	0.731041		2.28325
					0.359708	0.731249		2.29556
					0.359838	0.731955		2.30258
					0.359903	0.732404		2.30536
					0.360331	0.733886		2.31671
					0.360381	0.734798		2.32134
					0.360506	0.734835		2.3247
					0.360949	0.737837		2.3339
					0.361603	0.738831		2.37305
					0.362113	0.739046		2.37422
					0.362183	0.739081		2.37908
					0.362189	0.739246		2.38564
					0.362365	0.739882		2.39329
					0.362575	0.739923		2.41135
					0.362612	0.740128		2.43271
					0.362702	0.740558		2.43491
					0.363004	0.740859		2.44677
					0.363146	0.742538		2.47109
					0.363701	0.742889		2.49761
					0.363989	0.743		2.49914
					0.364438	0.744544		2.52304
					0.364585	0.745		2.52399
					0.365047	0.745272		2.54345
					0.36506	0.745613		2.5526
					0.365205	0.745648		2.55402
					0.36594	0.745668		2.56541
					0.366291	0.7457		2.57138
					0.367098	0.745914		2.57671
					0.367379	0.746433		2.57978
					0.367808	0.747035		2.59648
					0.367919	0.747712		2.60895
					0.368301	0.747736		2.65069
					0.368591	0.748039		2.65589
					0.368713	0.749225		2.66178
					0.368913	0.749287		2.69876
					0.369109	0.749659		2.70913
					0.369247	0.750449		2.71544
					0.369408	0.750493		2.71902
					0.369568	0.750563		2.74198
					0.369707	0.750579		2.75953
					0.369718	0.751565		2.76001
					0.369841	0.752051		2.80008
					0.370283	0.752137		2.80205
					0.370353	0.753027		2.85331
					0.370705	0.753527		2.85567
					0.370887	0.753652		2.89388
					0.370918	0.754448		2.91037
					0.370935	0.754749		2.93158
					0.371039	0.755359		2.94132
					0.371294	0.75576		2.95299
					0.371578	0.75718		2.95683
					0.371586	0.757876		2.96787
					0.371707	0.759047		2.97705
					0.371723	0.759963		3.02836
					0.372024	0.760654		3.0383
					0.372026	0.760688		3.04856
					0.372027	0.760859		3.06118
					0.372281	0.761754		3.06491
					0.372404	0.762216		3.12894
					0.372516	0.762226		3.14167
					0.372559	0.76226		3.162
					0.37262	0.762963		3.20326
					0.37269	0.76313		3.25192
					0.372775	0.76323		3.25515
					0.37287	0.763946		3.26199
					0.373304	0.764057		3.29114
					0.373431	0.764198		3.30847
					0.373721	0.764538		3.3089
					0.373761	0.764735		3.31996
					0.373928	0.765041		3.39755
					0.374048	0.766293		3.42697
					0.374082	0.76663		3.45851
					0.374945	0.767364		3.47947
					0.375035	0.767804		3.48584
					0.375052	0.767968		3.51742
					0.375507	0.768472		3.53708
					0.375755	0.769651		3.53717
					0.37583	0.770561		3.62249
					0.37586	0.771609		3.63872
					0.376668	0.771874		4.04103
					0.376672	0.772946		4.05286
					0.376768	0.77373		4.15056
					0.376924	0.773843		4.17619
					0.377279	0.775359		4.17623
					0.377328	0.775378		4.28193
					0.377347	0.775438		4.291
					0.377639	0.775539		4.38134
					0.377896	0.775691		4.40821
					0.377975	0.776123		4.59442
					0.378259	0.776145		4.75467
					0.378264	0.776314		4.77917
					0.378476	0.777885		4.80497
					0.37886	0.778001		4.97286
					0.378964	0.778051		5.092
					0.379022	0.778248		5.37464
					0.379092	0.778805		5.53045
					0.379242	0.780704		5.57395
					0.379373	0.781079		5.59332
					0.379462	0.781371		5.6474
					0.3796	0.783536		5.96541
					0.379712	0.783966		6.4482
					0.379893	0.784516		6.45466
					0.37994	0.785919		6.5084
					0.380202	0.7867		6.60217
					0.380228	0.786875		6.74278
					0.380266	0.787274		7.45935
					0.380557	0.788253		7.61653
					0.380584	0.788535		9.08955
					0.381064	0.789137		9.25297
					0.381579	0.78914		12.8114
					0.381902	0.790405
					0.381914	0.793479
					0.381948	0.793765
					0.382093	0.795135
					0.382984	0.795459
					0.383391	0.797604
					0.383507	0.798165
					0.383562	0.7986
					0.383566	0.798993
					0.383672	0.801917
					0.383764	0.802119
					0.383885	0.804071
					0.383993	0.804071
					0.38412	0.804414
					0.384241	0.805747
					0.384762	0.807136
					0.385183	0.807448
					0.385257	0.807717
					0.385327	0.807849
					0.385809	0.808003
					0.385949	0.808729
					0.386145	0.808747
					0.386302	0.808792
					0.386326	0.80909
					0.38655	0.810046
					0.386578	0.810601
					0.387379	0.810657
					0.387447	0.810852
					0.387625	0.811617
					0.387901	0.812404
					0.38815	0.813838
					0.388332	0.814656
					0.38893	0.81511
					0.389135	0.815269
					0.38922	0.815881
					0.389341	0.81671
					0.389438	0.817528
					0.389628	0.81771
					0.390467	0.818618
					0.390553	0.818761
					0.390561	0.820973
					0.390679	0.821446
					0.390791	0.821995
					0.390841	0.823572
					0.390958	0.825363
					0.391418	0.825433
					0.391498	0.82628
					0.391675	0.827733
					0.391686	0.828639
					0.391733	0.829669
					0.392308	0.829927
					0.392393	0.830395
					0.39245	0.830649
					0.392497	0.830834
					0.39284	0.833658
					0.393251	0.833929
					0.393272	0.83471
					0.393289	0.83482
					0.393618	0.834871
					0.394002	0.835328
					0.394133	0.835711
					0.394417	0.835977
					0.394811	0.836884
					0.394992	0.838732
					0.395075	0.839345
					0.395457	0.840467
					0.3955	0.841442
					0.396125	0.843029
					0.396197	0.843645
					0.396252	0.84588
					0.396321	0.845987
					0.396444	0.847812
					0.396723	0.850403
					0.396882	0.853298
					0.396928	0.854044
					0.397043	0.854265
					0.397256	0.854624
					0.397342	0.856061
					0.398025	0.857122
					0.398248	0.857286
					0.398293	0.859566
					0.399404	0.860944
					0.399547	0.861789
					0.399549	0.861861
					0.399801	0.862113
					0.400527	0.862402
					0.400555	0.863416
					0.400709	0.863874
					0.40081	0.863992
					0.400986	0.864349
					0.401234	0.864362
					0.401354	0.866979
					0.401365	0.867247
					0.401401	0.86728
					0.401482	0.867491
					0.401973	0.869937
					0.402345	0.870604
					0.402348	0.872542
					0.40267	0.87266
					0.402727	0.875522
					0.402776	0.875884
					0.402878	0.87666
					0.402988	0.88008
					0.403187	0.880337
					0.40342	0.880618
					0.403838	0.881191
					0.403851	0.885092
					0.403904	0.886441
					0.404186	0.887277
					0.404652	0.887303
					0.405046	0.888717
					0.405055	0.889247
					0.405081	0.889284
					0.405237	0.889426
					0.405462	0.889643
					0.406029	0.890879
					0.406514	0.891913
					0.406645	0.892233
					0.406664	0.892636
					0.406859	0.892641
					0.407305	0.893321
					0.407547	0.894368
					0.407592	0.895143
					0.407724	0.895923
					0.408168	0.897984
					0.408183	0.898626
					0.408509	0.899133
					0.408516	0.899318
					0.408605	0.899605
					0.408747	0.900294
					0.408825	0.900783
					0.409071	0.901585
					0.409551	0.902676
					0.410134	0.902721
					0.410248	0.903543
					0.410262	0.904333
					0.410452	0.905393
					0.410642	0.905537
					0.410866	0.905829
					0.410967	0.906663
					0.411051	0.907064
					0.411218	0.908752
					0.411442	0.90912
					0.411939	0.909667
					0.412042	0.91061
					0.412091	0.91107
					0.412337	0.911214
					0.412605	0.91195
					0.412627	0.912544
					0.412674	0.914448
					0.412871	0.915
					0.413185	0.915407
					0.413206	0.916632
					0.413422	0.91874
					0.413531	0.919745
					0.414193	0.921142
					0.414465	0.923807
					0.414595	0.924688
					0.414641	0.924813
					0.41598	0.927266
					0.416108	0.927828
					0.416313	0.928342
					0.41634	0.930158
					0.416632	0.930736
					0.416912	0.93123
					0.416955	0.93183
					0.416959	0.934165
					0.41727	0.935224
					0.417307	0.935881
					0.417447	0.936032
					0.417723	0.936965
					0.417748	0.937489
					0.418061	0.937781
					0.418193	0.937793
					0.418326	0.938822
					0.418495	0.938873
					0.41856	0.939112
					0.418572	0.93948
					0.418752	0.939647
					0.418843	0.942464
					0.419298	0.942598
					0.419551	0.945893
					0.419617	0.946168
					0.419712	0.946606
					0.419801	0.947386
					0.419809	0.948482
					0.420436	0.948613
					0.420746	0.949179
					0.420972	0.950282
					0.421083	0.951603
					0.421253	0.951671
					0.42144	0.952863
					0.421463	0.954182
					0.421527	0.954491
					0.421996	0.957228
					0.42206	0.957422
					0.422659	0.957634
					0.422771	0.961473
					0.422944	0.961625
					0.423076	0.962487
					0.423132	0.96301
					0.423541	0.963261
					0.423566	0.963848
					0.423817	0.96395
					0.423827	0.964205
					0.424027	0.964635
					0.424197	0.965469
					0.424803	0.965581
					0.425266	0.967547
					0.425296	0.967663
					0.425427	0.968057
					0.425779	0.969479
					0.426128	0.969598
					0.42613	0.970665
					0.426287	0.971665
					0.426355	0.973653
					0.427129	0.975422
					0.427394	0.976674
					0.427562	0.98009
					0.427581	0.983037
					0.428272	0.983636
					0.428316	0.984389
					0.428387	0.985826
					0.428436	0.987483
					0.428519	0.989144
					0.428585	0.990241
					0.428848	0.990862
					0.429036	0.993707
					0.429056	0.994015
					0.429064	0.99523
					0.42936	0.995423
					0.429409	0.995612
					0.42959	0.999521
					0.429674	1.00083
					0.42978	1.00226
					0.430003	1.00287
					0.430993	1.00361
					0.431162	1.00432
					0.431198	1.00468
[truncated: 1,996 more rows]

## Sheet: Figure S7B
Supplementary Figure 7B
Analysis showing that 12p, 6p and 18p arms contain the shortest telomere of those chromosomes. Comparison of the shortest (S) telomere end from each arm (p or q) to each other allele of that chromosome (i.e. q-short allele vs. p-short allele) across chromosome 12, 6 and 18 alleles. Ratio of telomeric intensity from TelG hybridization, as in Figure 7D (S= short allele, L= long allele, based on Tel…
	6p-S vs. 6q-S	6p-S vs. 6q-L	18p-S vs. 18q-S	18p-S vs. 18p-L	12p-S vs. 12q-S	12p-S vs. 12q-L
	0.377886	0.246652	0.469048	0.27735	0.85866	0.396635
	0.879956	0.877097	1.05187	0.694039	0.8628	0.498461
	0.504499	0.23964	0.710852	0.259684	1.32288	0.629264
	1.84878	0.356054	0.99662	0.910825	2.05405	0.218321
	0.269925	0.159522	0.357609	0.2221	0.491467	0.427779
	1.3963	0.617112	0.226	0.149443	2.42028	0.134562
	0.630958	0.57233	1.18545	0.989939	0.779894	0.543925
	0.852522	0.522307	0.910967	0.518938	0.119755	0.116982
	0.565825	0.298882	0.555227	0.554527	0.410953	0.250811
	0.336316	0.174436	0.68942	0.653829	0.977948	0.402067
	0.375181	0.232482	0.299702	0.219147	0.186212	0.142313
	2.66687	1.82317	0.963151	0.615454	0.882036	0.571464
	0.770714	0.203203	2.72463	0.598334	0.753488	0.548161
	1.20253	0.534338	1.08601	0.476397	0.0714623	0.0536057
	1.06705	0.583816	0.843043	0.669264	0.485602	0.352926
	0.150975	0.134104	1.96132	1.16446	0.207078	0.205426
	0.628662	0.339771	2.83339	1.32513	1.85358	0.423946
	1.2153	0.42962	0.625199	0.539298	0.235942	0.226348
	0.652763	0.429768	2.08299	1.05768	0.964609	0.369251
	0.810136	0.319063	1.37569	1.16211	1.38403	0.727031
	0.971175	0.660048	1.76829	1.45521	0.24487	0.1307
	0.544144	0.433399	0.259418	0.193263	0.366091	0.14296
			1.76294	1.40667	0.42817	0.352116
			0.637871	0.473487	1.03522	0.424687
			3.88264	0.859089	0.661089	0.396906
			1.13016	1.08216	0.90831	0.367355
			1.07057	0.681414	0.873692	0.586007
					1.87535	0.291655
					2.34395	0.20613
					0.774851	0.620274
					0.676823	0.553312
					1.54269	1.12382
					1.9411	0.624273
					0.55144	0.293057
					0.662195	0.324164
					0.947239	0.419568
					6.53134	0.637506
					0.365887	0.175043
					0.401531	0.174803
					0.254671	0.16776
					1.00203	0.479132
					0.443601	0.385609
					0.980553	0.412458
					0.2981	0.224075
					0.373344	0.317002
					0.475865	0.414139
					1.48459	0.540481
					0.793199	0.379363
					2.17487	0.492052

[truncated: 1 more sheets: Figure S7C]
